# Supplementary material for: Horizontal transmission maintains host specificity and codiversification of symbionts in a brood parasitic host
Source: Commun Biol. 2023 Nov 16;6:1171. doi: 10.1038/s42003-023-05535-1 (PMC10654585; doi:10.1038/s42003-023-05535-1)
Supplement: Supplementary file 4 — Supplementary Data 1 [file 42003_2023_5535_MOESM4_ESM.xlsx]

## Sheet: S1. Molothrus bonariensis data.
Supporting Data 1. Molothrus bonariensis mite collection
Host Specimen ID	Host species	Host subspecies	host sex	Mite Family	Mite Subfamily	Mite Genus	Mite Species	Mite abundance	Male	Female	Nymph	City	State	Region	Country	Biome	Collecting Date	Latitude	Longitude	Confidence Score	Host specificity Category	Collecting_Method	Count of all host individuals	Count of host individuals carrying mites with confidence score categories 1 and 2 only	Count of mite records in the confidence score categories 1 and 2 only	Count of host individuals carrying no mites	Count of Molothrus-specific mites only per hosts individuals carrying Molothrus-specific mites only (i.e. no mixed host specificity categories)	Count of host individuals carrying Molothrus-specific mites only	Count of mites in the Molothrus-specific specificity category only	Count of Molothrus-alien mites only per hosts individuals carrying Molothrus-alien mites only (i.e. no mixed host specificity categories)	Count of host individuals carrying Molothrus-alien mites only	Count of mites in the Molothrus-alien specificity category only	Count of Molothrus-specific and Molothrus-alien mites per host individual carrying Molothrus-specific and Molothrus-alien at the same time (i.e. mixed Molothrus-specific and Molothrus-alien categories, presence/absence of QSM was not considered)	Count of host individuals carrying co-occurring categories	Count of all mite categories on hosts carrying all mite categories at the same time only	Count of host individuals carrying all mite categories at the same time only	Count of Molothrus-specific and Molothrus-alien mites only per host individual carrying only these categories at the same time (excluding mites from QSM)	Count of host individuals carrying Molothrus-specific and Molothrus-alien only at the same time (excluding the ones that also have mites from the QSM mite category)	Count of Molothrus-specific and QSM mites only per host individual carrying only these categories at the same time (excluding mites from hosts that also have Molothrus-alien category)	Count of host individuals carrying Molothrus-specific and QSM mites only at the same time (excluding the ones that also have mites from the Molothrus-alien mite category)	Count of Molothrus-alien and QSM mites only per host individual carrying only these categories at the same time (excluding mites from hosts that also have Molothrus-specific category)	Count of host individuals carrying Molothrus-alien and QSM at the same time (excluding the ones that also have mites from the Molothrus-specific mite category)	Count of host individuals carrying QSM mites in all records (presence/absence of Molothrus-specific and Molothrus-alien was not considered for this count)	Count of host individuals carrying QSM mites only	Synhospitality - count of congener mites (including all specificity categories) sharing the same host individual	Synhospitality mites	Mite abundance score
W/O ID 01	Molothrus bonariensis	not informed	not informed	Proctophyllodidae	Proctophyllodinae	Proctophyllodes	molothrus	14	9	5	0	Campinas	São Paulo	Southeast	BRAZIL	Mata Atlantica	-	-22.9	-47.05	2	Molothrus-specific	Wash	1	1	1	0	1	1	1	0	0	0	0	0	0	0	0	0	0	0	0	0	0	0	0		3
W/O ID 01	Molothrus bonariensis	not informed	not informed	Proctophyllodidae	Pterodectinae	Amerodectes	molothrus	14	9	5	0	Campinas	São Paulo	Southeast	BRAZIL	Mata Atlantica	-	-22.9	-47.05	2	Molothrus-specific	Wash	0	0	1	0	1	0	1	0	0	0	0	0	0	0	0	0	0	0	0	0	0	0	0		3
W/O ID 01	Molothrus bonariensis	not informed	not informed	Psoroptoididae	Pandalurinae	Mesalgoides	sp. 1	4	3	1	0	Campinas	São Paulo	Southeast	BRAZIL	Mata Atlantica	-	-22.9	-47.05	2	Molothrus-specific	Wash	0	0	1	0	1	0	1	0	0	0	0	0	0	0	0	0	0	0	0	0	0	0	0		2
(4) N. 42	Molothrus bonariensis	not informed	not informed	Proctophyllodidae	Proctophyllodinae	Proctophyllodes	sp. 4	2	1	1	0	Pelotas	Rio Grande do Sul	South	BRAZIL	Pampa	30.Mar.2006	-31.76	-52.33	2	Molothrus-alien	Wash	1	1	1	0	0	0	0	0	0	1	1	1	0	0	1	1	0	0	0	0	0	0	0		1
(4) N. 42	Molothrus bonariensis	not informed	not informed	Proctophyllodidae	Pterodectinae	Amerodectes	molothrus	2	1	1	0	Pelotas	Rio Grande do Sul	South	BRAZIL	Pampa	30.Mar.2006	-31.76	-52.33	2	Molothrus-specific	Wash	0	0	1	0	0	0	1	0	0	0	1	0	0	0	1	0	0	0	0	0	0	0	0		1
SP-47 [F64117]	Molothrus bonariensis	not informed	not informed	Proctophyllodidae	Proctophyllodinae	Proctophyllodes	cf. thraupis	1	0	1	0	Rio Claro	São Paulo	Southeast	BRAZIL	Mata Atlantica	13.Dec.2018	-22.41	-47.56	2	Molothrus-alien	Field	1	1	1	0	0	0	0	0	0	1	1	1	0	0	1	1	0	0	0	0	0	0	0		1
SP-47 [F64117]	Molothrus bonariensis	not informed	not informed	Proctophyllodidae	Pterodectinae	Amerodectes	molothrus	14	7	7	0	Rio Claro	São Paulo	Southeast	BRAZIL	Mata Atlantica	13.Dec.2018	-22.41	-47.56	2	Molothrus-specific	Field	0	0	1	0	0	0	1	0	0	0	1	0	0	0	1	0	0	0	0	0	0	0	0		3
SP-47 [F64117]	Molothrus bonariensis	not informed	not informed	Psoroptoididae	Pandalurinae	Mesalgoides	sp. 1	2	0	2	0	Rio Claro	São Paulo	Southeast	BRAZIL	Mata Atlantica	13.Dec.2018	-22.41	-47.56	2	Molothrus-specific	Field	0	0	1	0	0	0	1	0	0	0	1	0	0	0	1	0	0	0	0	0	0	0	0		1
SUL-19	Molothrus bonariensis	not informed	not informed	Proctophyllodidae	Proctophyllodinae	Proctophyllodes	molothrus	10	5	5	0	Londrina	Paraná	South	BRAZIL	Mata Atlantica	05.Oct.2017	-23.31	-51.16	2	Molothrus-specific	Field	1	1	1	0	1	1	1	0	0	0	0	0	0	0	0	0	0	0	0	0	0	0	0		3
3 - N.43	Molothrus bonariensis	not informed	not informed	Analgidae	Analginae	Analges	sp. 1	10	2 (1 heteromorphic, 1 homeomorphic)	6	2	-	Rio Grande do Sul	South	BRAZIL	Pampa	20.Mar.2006	-31.76	-52.33	2	Molothrus-alien	Wash	1	1	1	0	0	0	0	1	1	1	0	0	0	0	0	0	0	0	0	0	0	0	0		3
MHNCI 359	Molothrus bonariensis	bonariensis	male	Proctophyllodidae	Pterodectinae	Amerodectes	molothrus	2	1	1	0	São Pedro do Paraná	Paraná	South	BRAZIL	Mata Atlantica	September.1945	-22.82	-53.22	1	Molothrus-specific	Museum	1	1	1	0	1	1	1	0	0	0	0	0	0	0	0	0	0	0	0	0	0	0	0		1
MHNCI 359	Molothrus bonariensis	bonariensis	male	Psoroptoididae	Pandalurinae	Mesalgoides	sp. 1	1	0	1	0	São Pedro do Paraná	Paraná	South	BRAZIL	Mata Atlantica	September.1945	-22.82	-53.22	1	Molothrus-specific	Museum	0	0	1	0	1	0	1	0	0	0	0	0	0	0	0	0	0	0	0	0	0	0	0		1
MHNCI 359	Molothrus bonariensis	bonariensis	male	Proctophyllodidae	Proctophyllodinae	Proctophyllodes	molothrus	3	2	1	0	São Pedro do Paraná	Paraná	South	BRAZIL	Mata Atlantica	September.1945	-22.82	-53.22	1	Molothrus-specific	Museum	0	0	1	0	1	0	1	0	0	0	0	0	0	0	0	0	0	0	0	0	0	0	0		1
BMOC 88-1230-130	Molothrus bonariensis	not informed	not informed	Trouessartiidae	-	Trouessartia	sp. 6	5	3	2	0	Bahia Negra	Alto Paraguay	-	PARAGUAY	Chaco	26.Sep.1988	-20.2	-58.16	2	Molothrus-specific	Wash	1	1	1	0	0	0	1	0	0	0	1	1	0	0	1	1	0	0	0	0	0	0	1	synhospitality	2
BMOC 88-1230-130	Molothrus bonariensis	not informed	not informed	Trouessartiidae	-	Trouessartia	capensis	1	1	0	0	Bahia Negra	Alto Paraguay	-	PARAGUAY	Chaco	26.Sep.1988	-20.2	-58.16	2	Molothrus-alien	Wash	0	0	1	0	0	0	0	0	0	1	1	0	0	0	1	0	0	0	0	0	0	0	1	synhospitality	1
BMOC 88-1230-130	Molothrus bonariensis	not informed	not informed	Psoroptoididae	Pandalurinae	Mesalgoides	sp. 1	8	3	5	0	Bahia Negra	Alto Paraguay	-	PARAGUAY	Chaco	26.Sep.1988	-20.2	-58.16	2	Molothrus-specific	Wash	0	0	1	0	0	0	1	0	0	0	1	0	0	0	1	0	0	0	0	0	0	0	0		3
BMOC 88-1230-130	Molothrus bonariensis	not informed	not informed	Xolalgidae	Xolalginae	Xolalgoides	sp. 1	11	4	1	6	Bahia Negra	Alto Paraguay	-	PARAGUAY	Chaco	26.Sep.1988	-20.2	-58.16	2	Molothrus-specific	Wash	0	0	1	0	0	0	1	0	0	0	1	0	0	0	1	0	0	0	0	0	0	0	0		2
BMOC 88-1230-130	Molothrus bonariensis	not informed	not informed	Proctophyllodidae	Pterodectinae	Amerodectes	molothrus	1	0	1	0	Bahia Negra	Alto Paraguay	-	PARAGUAY	Chaco	26.Sep.1988	-20.2	-58.16	2	Molothrus-specific	Wash	0	0	1	0	0	0	1	0	0	0	1	0	0	0	1	0	0	0	0	0	0	0	0		1
BMOC 88-1230-130	Molothrus bonariensis	not informed	not informed	Trouessartiidae	-	Trouessartia	cf. serrana	1	0	1	0	Bahia Negra	Alto Paraguay	-	PARAGUAY	Chaco	26.Sep.1988	-20.2	-58.16	0	contamination	Wash	0	0	0	0	0	0	0	0	0	0	0	0	0	0	0	0	0	0	0	0	0	0	0		0
BMOC 88-1230-254	Molothrus bonariensis	not informed	not informed	Proctophyllodidae	Proctophyllodinae	Proctophyllodes	molothrus	12	9	3	0	Asunción	Central Paraguay	-	PARAGUAY	Chaco	16.Oct.1988	-25.29	-57.65	2	Molothrus-specific	Wash	1	1	1	0	1	1	1	0	0	0	0	0	0	0	0	0	0	0	0	0	0	0	0		3
BMOC 88-1230-254	Molothrus bonariensis	not informed	not informed	Trouessartiidae	-	Trouessartia	sp. 11?	3	2	1	0	Asunción	Central Paraguay	-	PARAGUAY	Chaco	16.Oct.1988	-25.29	-57.65	0	contamination	Wash	0	0	0	0	0	0	0	0	0	0	0	0	0	0	0	0	0	0	0	0	0	0	0		0
BMOC 88-1230-254	Molothrus bonariensis	not informed	not informed	Proctophyllodidae	Pterodectinae	Pterodectinae	miscellaneous	5	1	4	0	Asunción	Central Paraguay	-	PARAGUAY	Chaco	16.Oct.1988	-25.29	-57.65	0	contamination	Wash	0	0	0	0	0	0	0	0	0	0	0	0	0	0	0	0	0	0	0	0	0	0	0		0
Col. Yoshika 1	Molothrus bonariensis	not informed	not informed	Proctophyllodidae	Pterodectinae	Amerodectes	molothrus	1	0	1	0	Rio Claro	São Paulo	Southeast	BRAZIL	Mata Atlantica	05.Dec.2000	-22.41	-47.56	1	Molothrus-specific	Museum	1	1	1	0	0	0	1	0	0	0	1	1	0	0	1	1	0	0	0	0	0	0	0		1
Col. Yoshika 1	Molothrus bonariensis	not informed	not informed	Trouessartiidae	-	Trouessartia	capensis	1	1	0	0	Rio Claro	São Paulo	Southeast	BRAZIL	Mata Atlantica	05.Dec.2000	-22.41	-47.56	1	Molothrus-alien	Museum	0	0	1	0	0	0	0	0	0	1	1	0	0	0	1	0	0	0	0	0	0	0	0		1
Col. Yoshika 1	Molothrus bonariensis	not informed	not informed	Psoroptoididae	Pandalurinae	Mesalgoides	sp. 6	2	2	0	0	Rio Claro	São Paulo	Southeast	BRAZIL	Mata Atlantica	05.Dec.2000	-22.41	-47.56	0	contamination	Museum	0	0	0	0	0	0	0	0	0	0	0	0	0	0	0	0	0	0	0	0	0	0	0		0
Col. Yoshika 2	Molothrus bonariensis	not informed	not informed	Proctophyllodidae	Pterodectinae	Amerodectes	molothrus	1	1	0	0	Rio Claro	São Paulo	Southeast	BRAZIL	Mata Atlantica	07.Sep.1988	-22.41	-47.56	1	Molothrus-specific	Museum	1	1	1	0	1	1	1	0	0	0	0	0	0	0	0	0	0	0	0	0	0	0	0		1
Col. Yoshika 2	Molothrus bonariensis	not informed	not informed	Psoroptoididae	Pandalurinae	Mesalgoides	sp. 1	2	2	0	0	Rio Claro	São Paulo	Southeast	BRAZIL	Mata Atlantica	07.Sep.1988	-22.41	-47.56	1	Molothrus-specific	Museum	0	0	1	0	1	0	1	0	0	0	0	0	0	0	0	0	0	0	0	0	0	0	0		1
FM 58299	Molothrus bonariensis	not informed	not informed	Proctophyllodidae	Proctophyllodinae	Proctophyllodes	sp. 5	1	0	1	0	Concepción	Tucumán	-	ARGENTINA	Chaco	31.Jan.1919	-27.34	-65.58	1	Molothrus-alien	Museum	1	1	1	0	0	0	0	0	0	1	1	1	0	0	1	1	0	0	0	0	0	0	1	synhospitality	1
FM 58299	Molothrus bonariensis	not informed	not informed	Proctophyllodidae	Proctophyllodinae	Proctophyllodes	molothrus	1	1	3	0	Concepción	Tucumán	-	ARGENTINA	Chaco	31.Jan.1919	-27.34	-65.58	1	Molothrus-specific	Museum	0	0	1	0	0	0	1	0	0	0	1	0	0	0	1	0	0	0	0	0	0	0	1	synhospitality	2
FM 58299	Molothrus bonariensis	not informed	not informed	Proctophyllodidae	Proctophyllodinae	Proctophyllodes	sp. 20	1	1	0	0	Concepción	Tucumán	-	ARGENTINA	Chaco	31.Jan.1919	-27.34	-65.58	0	contamination	Museum	0	0	0	0	0	0	0	0	0	0	0	0	0	0	0	0	0	0	0	0	0	0	0		0
FM 58442	Molothrus bonariensis	not informed	not informed	Proctophyllodidae	Proctophyllodinae	Proctophyllodes	sp. 5	5	3	2	0	Concepción	Tucumán	-	ARGENTINA	Chaco	31.Jan.1919	-22.41	-47.56	2	Molothrus-alien	Museum	1	1	1	0	0	0	0	1	1	1	0	0	0	0	0	0	0	0	0	0	0	0	0		2
SP-46 [G133449]	Molothrus bonariensis	not informed	not informed	Proctophyllodidae	Proctophyllodinae	Proctophyllodes	molothrus	2	0	2	0	Rio Claro	São Paulo	Southeast	BRAZIL	Mata Atlantica	13.Dec.2018	-22.41	-47.56	2	Molothrus-specific	Field	1	1	1	0	1	1	1	0	0	0	0	0	0	0	0	0	0	0	0	0	0	0	0		1
SP-46 [G133449]	Molothrus bonariensis	not informed	not informed	Proctophyllodidae	Pterodectinae	Amerodectes	molothrus	3	0	3	0	Rio Claro	São Paulo	Southeast	BRAZIL	Mata Atlantica	13.Dec.2018	-22	-47.89	2	Molothrus-specific	Field	0	0	1	0	1	0	1	0	0	0	0	0	0	0	0	0	0	0	0	0	0	0	0		2
Mb São Carlos	Molothrus bonariensis	not informed	not informed	Proctophyllodidae	Proctophyllodinae	Proctophyllodes	cf. thraupis	5	3	2	0	São Carlos	São Paulo	Southeast	BRAZIL	Cerrado	15.Jan.2018	-22	-47.89	2	Molothrus-alien	Wash	1	1	1	0	0	0	0	0	0	1	1	1	0	0	1	1	0	0	0	0	0	0	0		2
Mb São Carlos	Molothrus bonariensis	not informed	not informed	Proctophyllodidae	Pterodectinae	Amerodectes	molothrus	6	3	3	0	São Carlos	São Paulo	Southeast	BRAZIL	Cerrado	15.Jan.2018	-22	-47.89	2	Molothrus-specific	Wash	0	0	1	0	0	0	1	0	0	0	1	0	0	0	1	0	0	0	0	0	0	0	0		3
Mb São Carlos	Molothrus bonariensis	not informed	not informed	Analgidae	Analginae	Analges	sp. 6	4	1 (1 homeomorphic)	3	0	São Carlos	São Paulo	Southeast	BRAZIL	Cerrado	15.Jan.2018	-22	-47.89	2	Molothrus-alien	Wash	0	0	1	0	0	0	0	0	0	1	1	0	0	0	1	0	0	0	0	0	0	0	0		2
Mb São Carlos	Molothrus bonariensis	not informed	not informed	Xolalgidae	Xolalginae	Xolalgoides	sp. 1	1	1	0	0	São Carlos	São Paulo	Southeast	BRAZIL	Cerrado	15.Jan.2018	-22	-47.89	2	Molothrus-specific	Wash	0	0	1	0	0	0	1	0	0	0	1	0	0	0	1	0	0	0	0	0	0	0	0		1
Mb São Carlos	Molothrus bonariensis	not informed	not informed	Trouessartiidae	-	Trouessartia	aff. megaplax	7	5	2	0	São Carlos	São Paulo	Southeast	BRAZIL	Cerrado	15.Jan.2018	-32.41	-52.82	2	Molothrus-alien	Wash	0	0	1	0	0	0	0	0	0	1	1	0	0	0	1	0	0	0	0	0	0	0	0		2
MB-1	Molothrus bonariensis	not informed	not informed	Proctophyllodidae	Pterodectinae	Amerodectes	molothrus	32	16	16	0	Rio Grande	Rio Grande do Sul	South	BRAZIL	Pampa	19.Feb.2014	-32.41	-52.82	2	Molothrus-specific	Wash	1	1	1	0	0	0	1	0	0	0	1	1	0	0	1	1	0	0	0	0	0	0	0		3
MB-1	Molothrus bonariensis	not informed	not informed	Proctophyllodidae	Proctophyllodinae	Proctophyllodes	sp. 4	4	3	1	0	Rio Grande	Rio Grande do Sul	South	BRAZIL	Pampa	19.Feb.2014	-32.41	-52.82	2	Molothrus-alien	Wash	0	0	1	0	0	0	0	0	0	1	1	0	0	0	1	0	0	0	0	0	0	0	0		2
MB-1	Molothrus bonariensis	not informed	not informed	Xolalgidae	Xolalginae	Xolalgoides	sp. 1	4	1	3	0	Rio Grande	Rio Grande do Sul	South	BRAZIL	Pampa	19.Feb.2014	-32.41	-52.82	2	Molothrus-specific	Wash	0	0	1	0	0	0	1	0	0	0	1	0	0	0	1	0	0	0	0	0	0	0	0		2
MB-1	Molothrus bonariensis	not informed	not informed	Psoroptoididae	Pandalurinae	Mesalgoides	sp. 1	11	7	4	0	Rio Grande	Rio Grande do Sul	South	BRAZIL	Pampa	19.Feb.2014	-32.41	-52.82	2	Molothrus-specific	Wash	0	0	1	0	0	0	1	0	0	0	1	0	0	0	1	0	0	0	0	0	0	0	0		3
MB-1	Molothrus bonariensis	not informed	not informed	Proctophyllodidae	Pterodectinae	Amerodectes	sp. 2 af. Pitangi	1	1	0	0	Rio Grande	Rio Grande do Sul	South	BRAZIL	Pampa	19.Feb.2014	-32.41	-52.82	0	contamination	Wash	0	0	0	0	0	0	0	0	0	0	0	0	0	0	0	0	0	0	0	0	0	0	0		0
MB-4 (N.21)	Molothrus bonariensis	not informed	not informed	Proctophyllodidae	Proctophyllodinae	Proctophyllodes	sp. 4	1	1	0	0	Rio Grande	Rio Grande do Sul	South	BRAZIL	Pampa	2014	-32.41	-52.82	2	Molothrus-alien	Wash	1	1	1	0	0	0	0	0	0	1	1	1	0	0	1	1	0	0	0	0	0	0	0		1
MB-4 (N.21)	Molothrus bonariensis	not informed	not informed	Proctophyllodidae	Pterodectinae	Amerodectes	molothrus	3	1	2	0	Rio Grande	Rio Grande do Sul	South	BRAZIL	Pampa	2014	-32.41	-52.82	2	Molothrus-specific	Wash	0	0	1	0	0	0	1	0	0	0	1	0	0	0	1	0	0	0	0	0	0	0	0		1
MB-4 (N.21)	Molothrus bonariensis	not informed	not informed	Xolalgidae	Xolalginae	Xolalgoides	sp. 1	13	4	9	0	Rio Grande	Rio Grande do Sul	South	BRAZIL	Pampa	2014	-32.41	-52.82	2	Molothrus-specific	Wash	0	0	1	0	0	0	1	0	0	0	1	0	0	0	1	0	0	0	0	0	0	0	0		3
MB-4 (N.21)	Molothrus bonariensis	not informed	not informed	Psoroptoididae	Pandalurinae	Mesalgoides	sp. 1	6	2	4	0	Rio Grande	Rio Grande do Sul	South	BRAZIL	Pampa	2014	-32.41	-52.82	2	Molothrus-specific	Wash	0	0	1	0	0	0	1	0	0	0	1	0	0	0	1	0	0	0	0	0	0	0	0		2
MB-4 (N.21)	Molothrus bonariensis	not informed	not informed	Trouessartiidae	-	Trouessartia	sp.	1	0	0	1	Rio Grande	Rio Grande do Sul	South	BRAZIL	Pampa	2014	-32.41	-52.82	0	contamination	Wash	0	0	0	0	0	0	0	0	0	0	0	0	0	0	0	0	0	0	0	0	0	0	0		0
MCN 1520	Molothrus bonariensis	not informed	not informed	Proctophyllodidae	Proctophyllodinae	Proctophyllodes	sp. 5	1	1	0	0	Rio Grande	Rio Grande do Sul	South	BRAZIL	Pampa	29.Sep.2000	-32.41	-52.82	1	Molothrus-alien	Museum	1	1	1	0	0	0	0	0	0	1	1	1	0	0	1	1	0	0	0	0	0	0	0		1
MCN 1520	Molothrus bonariensis	not informed	not informed	Proctophyllodidae	Pterodectinae	Amerodectes	molothrus	3	2	1	0	Rio Grande	Rio Grande do Sul	South	BRAZIL	Pampa	29.Sep.2000	-32.41	-52.82	1	Molothrus-specific	Museum	0	0	1	0	0	0	1	0	0	0	1	0	0	0	1	0	0	0	0	0	0	0	0		1
MCN 1520	Molothrus bonariensis	not informed	not informed	Xolalgidae	Xolalginae	Xolalgoides	sp. 2	1	0	1	0	Rio Grande	Rio Grande do Sul	South	BRAZIL	Pampa	29.Sep.2000	-32.41	-52.82	1	Molothrus-alien	Museum	0	0	1	0	0	0	0	0	0	1	1	0	0	0	1	0	0	0	0	0	0	0	0		1
MCN 1520	Molothrus bonariensis	not informed	not informed	Analgidae	Analginae	Analges	sp.	1	0	0	1	Rio Grande	Rio Grande do Sul	South	BRAZIL	Pampa	29.Sep.2000	-32.41	-52.82	0	contamination	Museum	0	0	0	0	0	0	0	0	0	0	0	0	0	0	0	0	0	0	0	0	0	0	0		0
MCN 1520	Molothrus bonariensis	not informed	not informed	Trouessartiidae	-	Trouessartia	sp. 4	1	0	1	0	Rio Grande	Rio Grande do Sul	South	BRAZIL	Pampa	29.Sep.2000	-32.41	-52.82	0	contamination	Museum	0	0	0	0	0	0	0	0	0	0	0	0	0	0	0	0	0	0	0	0	0	0	0		0
MCN 1607	Molothrus bonariensis	not informed	not informed	Proctophyllodidae	Proctophyllodinae	Proctophyllodes	molothrus	1	1	0	0	Caçapava do Sul	Rio Grande do Sul	South	BRAZIL	Pampa	28.Jan.1975	-30.8	-53.66	1	Molothrus-specific	Museum	1	1	1	0	0	0	1	0	0	0	1	1	0	0	1	1	0	0	0	0	0	0	1	synhospitality	1
MCN 1607	Molothrus bonariensis	not informed	not informed	Proctophyllodidae	Proctophyllodinae	Proctophyllodes	sp. 5	2	1	1	0	Caçapava do Sul	Rio Grande do Sul	South	BRAZIL	Pampa	28.Jan.1975	-30.8	-53.66	1	Molothrus-alien	Museum	0	0	1	0	0	0	0	0	0	1	1	0	0	0	1	0	0	0	0	0	0	0	1	synhospitality	1
MCN 1607	Molothrus bonariensis	not informed	not informed	Psoroptoididae	Pandalurinae	Mesalgoides	sp. 1	2	1	1	0	Caçapava do Sul	Rio Grande do Sul	South	BRAZIL	Pampa	28.Jan.1975	-30.8	-53.66	1	Molothrus-specific	Museum	0	0	1	0	0	0	1	0	0	0	1	0	0	0	1	0	0	0	0	0	0	0	0		1
MCN 1607	Molothrus bonariensis	not informed	not informed	Trouessartiidae	-	Trouessartia	capensis	1	1	0	0	Caçapava do Sul	Rio Grande do Sul	South	BRAZIL	Pampa	28.Jan.1975	-30.8	-53.66	1	Molothrus-alien	Museum	0	0	1	0	0	0	0	0	0	1	1	0	0	0	1	0	0	0	0	0	0	0	0		1
MCN 1607	Molothrus bonariensis	not informed	not informed	Proctophyllodidae	Pterodectinae	Amerodectes	sp. 4	2	1	1	0	Caçapava do Sul	Rio Grande do Sul	South	BRAZIL	Pampa	28.Jan.1975	-30.8	-53.66	0	contamination	Museum	0	0	0	0	0	0	0	0	0	0	0	0	0	0	0	0	0	0	0	0	0	0	0		0
MCN 1608	Molothrus bonariensis	not informed	not informed	Analgidae	Anomalginae	Strelkoviacarus	brasiliensis	4	2	1	1	Dom Pedrito	Rio Grande do Sul	South	BRAZIL	Pampa	21.Mar.1972	-30.98	-54.67	1	QSM	Museum	1	1	1	0	0	0	0	0	0	0	0	1	0	0	0	0	0	0	1	1	1	0	0		1
MCN 1608	Molothrus bonariensis	not informed	not informed	Trouessartiidae	-	Trouessartia	capensis	4	0	2	2	Dom Pedrito	Rio Grande do Sul	South	BRAZIL	Pampa	21.Mar.1972	-30.98	-54.67	1	Molothrus-alien	Museum	0	0	1	0	0	0	0	0	0	1	0	0	0	0	0	0	0	0	1	0	0	0	0		1
MCN 1609	Molothrus bonariensis	not informed	not informed	Proctophyllodidae	Proctophyllodinae	Proctophyllodes	aff. atyeoi	2	1	1	0	Vacaria	Rio Grande do Sul	South	BRAZIL	Mata Atlantica	24.April.1974	-28.51	-50.93	1	Molothrus-alien	Museum	1	1	1	0	0	0	0	0	0	1	1	1	0	0	1	1	0	0	0	0	0	0	0		1
MCN 1609	Molothrus bonariensis	not informed	not informed	Proctophyllodidae	Pterodectinae	Amerodectes	molothrus	1	1	0	0	Vacaria	Rio Grande do Sul	South	BRAZIL	Mata Atlantica	24.Apr.1974	-28.51	-50.93	1	Molothrus-specific	Museum	0	0	1	0	0	0	1	0	0	0	1	0	0	0	1	0	0	0	0	0	0	0	0		1
MCN 1609	Molothrus bonariensis	not informed	not informed	Xolalgidae	Xolalginae	Xolalgoides	sp. 1	2	1	1	0	Vacaria	Rio Grande do Sul	South	BRAZIL	Mata Atlantica	24.Apr.1974	-28.51	-50.93	1	Molothrus-specific	Museum	0	0	1	0	0	0	1	0	0	0	1	0	0	0	1	0	0	0	0	0	0	0	0		1
MCN 1609	Molothrus bonariensis	not informed	not informed	Proctophyllodidae	Pterodectinae	Amerodectes	sp. 5 af. bilineatus	1	1	0	0	Vacaria	Rio Grande do Sul	South	BRAZIL	Mata Atlantica	24.Apr.1974	-28.51	-50.93	0	contamination	Museum	0	0	0	0	0	0	0	0	0	0	0	0	0	0	0	0	0	0	0	0	0	0	0		0
MCN 1609	Molothrus bonariensis	not informed	not informed	Analgidae	Analginae	Analges	sp.	1	0	1	0	Vacaria	Rio Grande do Sul	South	BRAZIL	Mata Atlantica	24.Apr.1974	-28.51	-50.93	0	contamination	Museum	0	0	0	0	0	0	0	0	0	0	0	0	0	0	0	0	0	0	0	0	0	0	0		0
MCN 1609	Molothrus bonariensis	not informed	not informed	Psoroptoididae	Pandalurinae	Mesalgoides	sp. 4	2	1	1	0	Vacaria	Rio Grande do Sul	South	BRAZIL	Mata Atlantica	24.Apr.1974	-28.51	-50.93	0	contamination	Museum	0	0	0	0	0	0	0	0	0	0	0	0	0	0	0	0	0	0	0	0	0	0	0		0
MCN 1610	Molothrus bonariensis	not informed	male	Proctophyllodidae	Proctophyllodinae	Proctophyllodes	sp. 5	1	1	0	0	Bom Jesus	Rio Grande do Sul	South	BRAZIL	Mata Atlantica	01.Nov.1970	-28.66	-50.41	1	Molothrus-alien	Museum	1	1	1	0	0	0	0	0	0	1	1	1	0	0	1	1	0	0	0	0	0	0	1	synhospitality	1
MCN 1610	Molothrus bonariensis	not informed	male	Proctophyllodidae	Proctophyllodinae	Proctophyllodes	molothrus	2	1	1	0	Bom Jesus	Rio Grande do Sul	South	BRAZIL	Mata Atlantica	01.Nov.1970	-28.66	-50.41	1	Molothrus-specific	Museum	0	0	1	0	0	0	1	0	0	0	1	0	0	0	1	0	0	0	0	0	0	0	1	synhospitality	1
MCN 1610	Molothrus bonariensis	not informed	male	Proctophyllodidae	Pterodectinae	Amerodectes	molothrus	1	0	1	0	Bom Jesus	Rio Grande do Sul	South	BRAZIL	Mata Atlantica	01.Nov.1970	-28.66	-50.41	1	Molothrus-specific	Museum	0	0	1	0	0	0	1	0	0	0	1	0	0	0	1	0	0	0	0	0	0	0	0		1
MCN 1610	Molothrus bonariensis	not informed	male	Xolalgidae	Xolalginae	Xolalgoides	sp. 1	1	0	1	0	Bom Jesus	Rio Grande do Sul	South	BRAZIL	Mata Atlantica	01.Nov.1970	-28.66	-50.41	1	Molothrus-specific	Museum	0	0	1	0	0	0	1	0	0	0	1	0	0	0	1	0	0	0	0	0	0	0	0		1
MCN 1610	Molothrus bonariensis	not informed	male	Psoroptoididae	Pandalurinae	Mesalgoides	sp. 2	1	1	0	0	Bom Jesus	Rio Grande do Sul	South	BRAZIL	Mata Atlantica	01.Nov.1970	-28.66	-50.41	1	Molothrus-alien	Museum	0	0	1	0	0	0	0	0	0	1	1	0	0	0	1	0	0	0	0	0	0	0	0		1
MCN 1611	Molothrus bonariensis	not informed	not informed	Proctophyllodidae	Proctophyllodinae	Proctophyllodes	molothrus	1	1	0	0	Uruguaiana	Rio Grande do Sul	South	BRAZIL	Pampa	11.Oct.1971	-29.75	-57.08	1	Molothrus-specific	Museum	1	1	1	0	0	0	1	0	0	0	1	1	0	0	0	0	1	1	0	0	0	0	0		1
MCN 1611	Molothrus bonariensis	not informed	not informed	Proctophyllodidae	Pterodectinae	Amerodectes	molothrus	3	1	2	0	Uruguaiana	Rio Grande do Sul	South	BRAZIL	Pampa	11.Oct.1971	-29.75	-57.08	1	Molothrus-specific	Museum	0	0	1	0	0	0	1	0	0	0	1	0	0	0	0	0	1	0	0	0	0	0	0		1
MCN 1611	Molothrus bonariensis	not informed	not informed	Analgidae	Anomalginae	Strelkoviacarus	brasiliensis	1	1	0	0	Uruguaiana	Rio Grande do Sul	South	BRAZIL	Pampa	11.Oct.1971	-29.75	-57.08	1	QSM	Museum	0	0	1	0	0	0	0	0	0	0	0	0	0	0	0	0	1	0	0	0	1	0	0		1
MCN 1611	Molothrus bonariensis	not informed	not informed	Psoroptoididae	Pandalurinae	Mesalgoides	sp. 1	2	1	1	0	Uruguaiana	Rio Grande do Sul	South	BRAZIL	Pampa	11.Oct.1971	-29.75	-57.08	1	Molothrus-specific	Museum	0	0	1	0	0	0	1	0	0	0	1	0	0	0	0	0	1	0	0	0	0	0	0		1
MCN 187	Molothrus bonariensis	not informed	female	Proctophyllodidae	Proctophyllodinae	Proctophyllodes	molothrus	1	0	1	0	São Gabriel	Rio Grande do Sul	South	BRAZIL	Pampa	03.Jan.1999	-30.33	-54.32	1	Molothrus-specific	Museum	1	1	1	0	0	0	1	0	0	0	1	1	0	0	1	1	0	0	0	0	0	0	0		1
MCN 187	Molothrus bonariensis	not informed	female	Psoroptoididae	Pandalurinae	Mesalgoides	sp. 2	2	0	2	0	São Gabriel	Rio Grande do Sul	South	BRAZIL	Pampa	03.Jan.1999	-30.33	-54.32	1	Molothrus-alien	Museum	0	0	1	0	0	0	0	0	0	1	1	0	0	0	1	0	0	0	0	0	0	0	0		1
MCN 187	Molothrus bonariensis	not informed	female	Trouessartiidae	-	Trouessartia	capensis	3	1	2	0	São Gabriel	Rio Grande do Sul	South	BRAZIL	Pampa	03.Jan.1999	-30.33	-54.32	1	Molothrus-alien	Museum	0	0	1	0	0	0	0	0	0	1	1	0	0	0	1	0	0	0	0	0	0	0	0		1
MCN 187	Molothrus bonariensis	not informed	female	Proctophyllodidae	Pterodectinae	Amerodectes	sp. 3 af. Pitangi	1	0	1	0	São Gabriel	Rio Grande do Sul	South	BRAZIL	Pampa	03.Jan.1999	-30.33	-54.32	0	contamination	Museum	0	0	0	0	0	0	0	0	0	0	0	0	0	0	0	0	0	0	0	0	0	0	0		0
MCN 2003	Molothrus bonariensis	not informed	male	Proctophyllodidae	Proctophyllodinae	Proctophyllodes	molothrus	7	4	3	0	Bom Jesus	Rio Grande do Sul	South	BRAZIL	Mata Atlantica	July.1980	-28.66	-50.41	2	Molothrus-specific	Museum	1	1	1	0	1	1	1	0	0	0	0	0	0	0	0	0	0	0	0	0	0	0	0		3
MCN 2003	Molothrus bonariensis	not informed	male	Proctophyllodidae	Pterodectinae	Amerodectes	molothrus	7	3	4	0	Bom Jesus	Rio Grande do Sul	South	BRAZIL	Mata Atlantica	July.1980	-28.66	-50.41	2	Molothrus-specific	Museum	0	0	1	0	1	0	1	0	0	0	0	0	0	0	0	0	0	0	0	0	0	0	0		3
MCN 2003	Molothrus bonariensis	not informed	male	Psoroptoididae	Pandalurinae	Mesalgoides	sp. 1	3	1	2	0	Bom Jesus	Rio Grande do Sul	South	BRAZIL	Mata Atlantica	July.1980	-28.66	-50.41	1	Molothrus-specific	Museum	0	0	1	0	1	0	1	0	0	0	0	0	0	0	0	0	0	0	0	0	0	0	0		1
MCN 2003	Molothrus bonariensis	not informed	male	Analgidae	Analginae	Analges	sp. 3	1	1	0	0	Bom Jesus	Rio Grande do Sul	South	BRAZIL	Mata Atlantica	July.1980	-28.66	-50.41	0	contamination	Museum	0	0	0	0	0	0	0	0	0	0	0	0	0	0	0	0	0	0	0	0	0	0	0		0
MCN 2004	Molothrus bonariensis	not informed	male	Proctophyllodidae	Proctophyllodinae	Proctophyllodes	molothrus	1	0	1	0	Porto Alegre	Rio Grande do Sul	South	BRAZIL	Pampa	02.Jun.1961	-30.05	-51.17	1	Molothrus-specific	Museum	1	1	1	0	1	1	1	0	0	0	0	0	0	0	0	0	0	0	0	0	0	0	0		1
MCN 2004	Molothrus bonariensis	not informed	male	Proctophyllodidae	Pterodectinae	Amerodectes	molothrus	10	3	7	0	Porto Alegre	Rio Grande do Sul	South	BRAZIL	Pampa	02.Jun.1961	-30.05	-51.17	2	Molothrus-specific	Museum	0	0	1	0	1	0	1	0	0	0	0	0	0	0	0	0	0	0	0	0	0	0	0		3
MCN 2004	Molothrus bonariensis	not informed	male	Xolalgidae	Xolalginae	Xolalgoides	sp. 1	1	1	0	0	Porto Alegre	Rio Grande do Sul	South	BRAZIL	Pampa	02.Jun.1961	-30.05	-51.17	1	Molothrus-specific	Museum	0	0	1	0	1	0	1	0	0	0	0	0	0	0	0	0	0	0	0	0	0	0	0		1
MCN 2004	Molothrus bonariensis	not informed	male	Proctophyllodidae	Proctophyllodinae	Proctophyllodes	sp. ?	1	0	1	0	Porto Alegre	Rio Grande do Sul	South	BRAZIL	Pampa	02.Jun.1961	-30.05	-51.17	0	contamination	Museum	0	0	0	0	0	0	0	0	0	0	0	0	0	0	0	0	0	0	0	0	0	0	0		0
MCN 2004	Molothrus bonariensis	not informed	male	Analgidae	Analginae	Analges	sp. 2	2	1	0	2	Porto Alegre	Rio Grande do Sul	South	BRAZIL	Pampa	02.Jun.1961	-30.05	-51.17	0	contamination	Museum	0	0	0	0	0	0	0	0	0	0	0	0	0	0	0	0	0	0	0	0	0	0	0		0
MCN 2005	Molothrus bonariensis	not informed	female	Proctophyllodidae	Proctophyllodinae	Proctophyllodes	molothrus	1	1	0	0	Canoas	Rio Grande do Sul	South	BRAZIL	Pampa	24.Aug.1957	-29.91	-51.16	1	Molothrus-specific	Museum	1	1	1	0	0	0	1	0	0	0	1	1	0	0	1	1	0	0	0	0	0	0	1	synhospitality	1
MCN 2005	Molothrus bonariensis	not informed	female	Proctophyllodidae	Proctophyllodinae	Proctophyllodes	sp. 4	1	0	1	0	Canoas	Rio Grande do Sul	South	BRAZIL	Pampa	24.Aug.1957	-29.91	-51.16	1	Molothrus-alien	Museum	0	0	1	0	0	0	0	0	0	1	1	0	0	0	1	0	0	0	0	0	0	0	1	synhospitality	1
MCN 2005	Molothrus bonariensis	not informed	female	Proctophyllodidae	Pterodectinae	Amerodectes	sp. 3 af. Pitangi	1	0	1	0	Canoas	Rio Grande do Sul	South	BRAZIL	Pampa	24.Aug.1957	-29.91	-51.16	0	contamination	Museum	0	0	0	0	0	0	0	0	0	0	0	0	0	0	0	0	0	0	0	0	0	0	0		0
MCN 2005	Molothrus bonariensis	not informed	female	Trouessartiidae	-	Trouessartia	sp. 5	3	0	1	2	Canoas	Rio Grande do Sul	South	BRAZIL	Pampa	24.Aug.1957	-29.91	-51.16	0	contamination	Museum	0	0	0	0	0	0	0	0	0	0	0	0	0	0	0	0	0	0	0	0	0	0	0		0
MCN 2007	Molothrus bonariensis	not informed	male	Proctophyllodidae	Pterodectinae	Amerodectes	molothrus	2	1	1	0	Bom Jesus	Rio Grande do Sul	South	BRAZIL	Mata Atlantica	15.Jan.1958	-28.66	-50.41	1	Molothrus-specific	Museum	1	1	1	0	0	0	1	0	0	0	1	1	0	0	1	1	0	0	0	0	0	0	0		1
MCN 2007	Molothrus bonariensis	not informed	male	Psoroptoididae	Pandalurinae	Mesalgoides	sp. 3	1	1	0	0	Bom Jesus	Rio Grande do Sul	South	BRAZIL	Mata Atlantica	15.Jan.1958	-28.66	-50.41	1	Molothrus-alien	Museum	0	0	1	0	0	0	0	0	0	1	1	0	0	0	1	0	0	0	0	0	0	0	0		1
MCN 2007	Molothrus bonariensis	not informed	male	Trouessartiidae	-	Trouessartia	capensis	1	1	0	0	Bom Jesus	Rio Grande do Sul	South	BRAZIL	Mata Atlantica	15.Jan.1958	-28.66	-50.41	1	Molothrus-alien	Museum	0	0	1	0	0	0	0	0	0	1	1	0	0	0	1	0	0	0	0	0	0	0	0		1
MCN 2007	Molothrus bonariensis	not informed	male	Proctophyllodidae	Proctophyllodinae	Proctophyllodes	sp. 3	2	1	1	0	Bom Jesus	Rio Grande do Sul	South	BRAZIL	Mata Atlantica	15.Jan.1958	-28.66	-50.41	0	contamination	Museum	0	0	0	0	0	0	0	0	0	0	0	0	0	0	0	0	0	0	0	0	0	0	0		0
MCN 2007	Molothrus bonariensis	not informed	male	Analgidae	Analginae	Analges	sp. 4	3	1	1	1	Bom Jesus	Rio Grande do Sul	South	BRAZIL	Mata Atlantica	15.Jan.1958	-28.66	-50.41	0	contamination	Museum	0	0	0	0	0	0	0	0	0	0	0	0	0	0	0	0	0	0	0	0	0	0	0		0
MCN 2043	Molothrus bonariensis	not informed	female	Proctophyllodidae	Proctophyllodinae	Proctophyllodes	molothrus	2	1	1	0	Viamão	Santa Catarina	South	BRAZIL	Pampa	10.Dec.1959	-28.8	-49.72	1	Molothrus-specific	Museum	1	1	1	0	1	1	1	0	0	0	0	0	0	0	0	0	0	0	0	0	0	0	0		1
MCN 2043	Molothrus bonariensis	not informed	female	Proctophyllodidae	Pterodectinae	Amerodectes	molothrus	1	0	1	0	Viamão	Rio Grande do Sul	South	BRAZIL	Pampa	10.Dec.1959	-30.08	-51.02	1	Molothrus-specific	Museum	0	0	1	0	1	0	1	0	0	0	0	0	0	0	0	0	0	0	0	0	0	0	0		1
MCN 2043	Molothrus bonariensis	not informed	female	Xolalgidae	Xolalginae	Xolalgoides	sp. 1	3	1	2	0	Viamão	Rio Grande do Sul	South	BRAZIL	Pampa	10.Dec.1959	-30.08	-51.02	1	Molothrus-specific	Museum	0	0	1	0	1	0	1	0	0	0	0	0	0	0	0	0	0	0	0	0	0	0	0		1
MCN 2043	Molothrus bonariensis	not informed	female	Psoroptoididae	Pandalurinae	Mesalgoides	sp. 1	1	1	0	0	Viamão	Rio Grande do Sul	South	BRAZIL	Pampa	10.Dec.1959	-30.08	-51.02	1	Molothrus-specific	Museum	0	0	1	0	1	0	1	0	0	0	0	0	0	0	0	0	0	0	0	0	0	0	0		1
MCN 2044	Molothrus bonariensis	not informed	female	Proctophyllodidae	Proctophyllodinae	Proctophyllodes	molothrus	3	1	2	0	Camaquã	Rio Grande do Sul	South	BRAZIL	Pampa	17.Oct.1959	-30.85	-51.81	1	Molothrus-specific	Museum	1	1	1	0	0	0	1	0	0	0	1	1	0	0	1	1	0	0	0	0	0	0	0		1
MCN 2044	Molothrus bonariensis	not informed	female	Psoroptoididae	Pandalurinae	Mesalgoides	sp. 1	1	0	1	0	Camaquã	Rio Grande do Sul	South	BRAZIL	Pampa	17.Oct.1959	-30.85	-51.81	1	Molothrus-specific	Museum	0	0	1	0	0	0	1	0	0	0	1	0	0	0	1	0	0	0	0	0	0	0	0		1
MCN 2044	Molothrus bonariensis	not informed	female	Trouessartiidae	-	Trouessartia	capensis	1	0	1	0	Camaquã	Rio Grande do Sul	South	BRAZIL	Pampa	17.Oct.1959	-30.85	-51.81	1	Molothrus-alien	Museum	0	0	1	0	0	0	0	0	0	1	1	0	0	0	1	0	0	0	0	0	0	0	0		1
MCN 2850	Molothrus bonariensis	not informed	male	Proctophyllodidae	Proctophyllodinae	Proctophyllodes	molothrus	1	0	1	0	Guaíba	Rio Grande do Sul	South	BRAZIL	Pampa	07.Sep.2009	-30.1	-51.31	1	Molothrus-specific	Museum	1	1	1	0	1	1	1	0	0	0	0	0	0	0	0	0	0	0	0	0	0	0	0		1
MCN 2926	Molothrus bonariensis	not informed	female	Psoroptoididae	Pandalurinae	Mesalgoides	sp. 2	2	1	1	0	Bagé	Rio Grande do Sul	South	BRAZIL	Mata Atlantica	13.Oct.1987	-31.31	-54.1	1	Molothrus-alien	Museum	1	1	1	0	0	0	0	1	1	1	0	0	0	0	0	0	0	0	0	0	0	0	0		1
MCN 2926	Molothrus bonariensis	not informed	female	Proctophyllodidae	Pterodectinae	Amerodectes	sp. 6 af. tangarae?	2	1	1	0	Bagé	Rio Grande do Sul	South	BRAZIL	Mata Atlantica	13.Oct.1987	-31.31	-54.1	0	contamination	Museum	0	0	0	0	0	0	0	0	0	0	0	0	0	0	0	0	0	0	0	0	0	0	0		0
MCN 2926	Molothrus bonariensis	not informed	female	Analgidae	Analginae	Analges	sp.	1	1	0	0	Bagé	Rio Grande do Sul	South	BRAZIL	Mata Atlantica	13.Oct.1987	-31.31	-54.1	0	contamination	Museum	0	0	0	0	0	0	0	0	0	0	0	0	0	0	0	0	0	0	0	0	0	0	0		0
MCN 3038	Molothrus bonariensis	not informed	male	Proctophyllodidae	Proctophyllodinae	Proctophyllodes	carmenmirandae	3	1	2	0	Porto Alegre	Rio Grande do Sul	South	BRAZIL	Pampa	20.Oct.2010	-30.05	-51.17	1	Molothrus-alien	Museum	1	1	1	0	0	0	0	0	0	1	1	1	0	0	1	1	0	0	0	0	0	0	1	synhospitality	1
MCN 3038	Molothrus bonariensis	not informed	male	Proctophyllodidae	Proctophyllodinae	Proctophyllodes	molothrus	3	2	1	0	Porto Alegre	Rio Grande do Sul	South	BRAZIL	Pampa	20.Oct.2010	-30.05	-51.17	1	Molothrus-specific	Museum	0	0	1	0	0	0	1	0	0	0	1	0	0	0	1	0	0	0	0	0	0	0	1	synhospitality	1
MCN 3038	Molothrus bonariensis	not informed	male	Proctophyllodidae	Pterodectinae	Amerodectes	molothrus	3	2	1	0	Porto Alegre	Rio Grande do Sul	South	BRAZIL	Pampa	20.Oct.2010	-30.05	-51.17	1	Molothrus-specific	Museum	0	0	1	0	0	0	1	0	0	0	1	0	0	0	1	0	0	0	0	0	0	0	0		1
MCN 3256	Molothrus bonariensis	not informed	not informed	Proctophyllodidae	Proctophyllodinae	Proctophyllodes	molothrus	1	1	0	0	Palmares do Sul	Rio Grande do Sul	South	BRAZIL	Pampa	16.Jun.2011	-30.45	-50.46	1	Molothrus-specific	Museum	1	1	1	0	1	1	1	0	0	0	0	0	0	0	0	0	0	0	0	0	0	0	0		1
MCN 3256	Molothrus bonariensis	not informed	not informed	Proctophyllodidae	Pterodectinae	Amerodectes	molothrus	1	0	1	0	Palmares do Sul	Rio Grande do Sul	South	BRAZIL	Pampa	16.Jun.2011	-30.45	-50.46	1	Molothrus-specific	Museum	0	0	1	0	1	0	1	0	0	0	0	0	0	0	0	0	0	0	0	0	0	0	0		1
MCN 3256	Molothrus bonariensis	not informed	not informed	Proctophyllodidae	Pterodectinae	Amerodectes	sp. 9 af. Turdinus	1	1	0	0	Palmares do Sul	Rio Grande do Sul	South	BRAZIL	Pampa	16.Jun.2011	-30.45	-50.46	0	contamination	Museum	0	0	0	0	0	0	0	0	0	0	0	0	0	0	0	0	0	0	0	0	0	0	0		0
MCN 3341	Molothrus bonariensis	not informed	not informed	Proctophyllodidae	Pterodectinae	Amerodectes	molothrus	1	0	1	0	São Gabriel	Rio Grande do Sul	South	BRAZIL	Pampa	05.Jun.2009	-30.33	-54.32	1	Molothrus-specific	Museum	1	1	1	0	0	0	1	0	0	0	1	1	0	0	1	1	0	0	0	0	0	0	0		1
MCN 3341	Molothrus bonariensis	not informed	not informed	Xolalgidae	Xolalginae	Xolalgoides	sp. 1	2	1	1	0	São Gabriel	Rio Grande do Sul	South	BRAZIL	Pampa	05.Jun.2009	-30.33	-54.32	1	Molothrus-specific	Museum	0	0	1	0	0	0	1	0	0	0	1	0	0	0	1	0	0	0	0	0	0	0	0		1
MCN 3341	Molothrus bonariensis	not informed	not informed	Psoroptoididae	Pandalurinae	Mesalgoides	sp. 1	1	1	0	0	São Gabriel	Rio Grande do Sul	South	BRAZIL	Pampa	05.Jun.2009	-30.33	-54.32	1	Molothrus-specific	Museum	0	0	1	0	0	0	1	0	0	0	1	0	0	0	1	0	0	0	0	0	0	0	1	synhospitality	1
MCN 3341	Molothrus bonariensis	not informed	not informed	Psoroptoididae	Pandalurinae	Mesalgoides	sp. 2	1	0	1	0	São Gabriel	Rio Grande do Sul	South	BRAZIL	Pampa	05.Jun.2009	-30.33	-54.32	1	Molothrus-alien	Museum	0	0	1	0	0	0	0	0	0	1	1	0	0	0	1	0	0	0	0	0	0	0	1	synhospitality	1
MCN 3341	Molothrus bonariensis	not informed	not informed	Proctophyllodidae	Proctophyllodinae	Proctophyllodes	sp. 8	1	1	0	0	São Gabriel	Rio Grande do Sul	South	BRAZIL	Pampa	05.Jun.2009	-30.33	-54.32	0	contamination	Museum	0	0	0	0	0	0	0	0	0	0	0	0	0	0	0	0	0	0	0	0	0	0	0		0
MCN 4604	Molothrus bonariensis	not informed	male	Psoroptoididae	Pandalurinae	Mesalgoides	sp. 1	1	0	1	0	Sta. Vitória do Palmar	Rio Grande do Sul	South	BRAZIL	Pampa	16.Oct.2013	-33.51	-53.36	1	Molothrus-specific	Museum	1	1	1	0	1	1	1	0	0	0	0	0	0	0	0	0	0	0	0	0	0	0	0		1
MCN 579	Molothrus bonariensis	not informed	male	Proctophyllodidae	Proctophyllodinae	Proctophyllodes	molothrus	1	0	1	0	Viamão	Rio Grande do Sul	South	BRAZIL	Pampa	29.Sep.1980	-30.08	-51.02	1	Molothrus-specific	Museum	1	1	1	0	1	1	1	0	0	0	0	0	0	0	0	0	0	0	0	0	0	0	0		1
MCN 579	Molothrus bonariensis	not informed	male	Proctophyllodidae	Pterodectinae	Amerodectes	molothrus	4	2	2	0	Viamão	Rio Grande do Sul	South	BRAZIL	Pampa	29.Sep.1980	-30.08	-51.02	2	Molothrus-specific	Museum	0	0	1	0	1	0	1	0	0	0	0	0	0	0	0	0	0	0	0	0	0	0	0		1
MCN 579	Molothrus bonariensis	not informed	male	Psoroptoididae	Pandalurinae	Mesalgoides	sp. 1	1	1	0	0	Viamão	Rio Grande do Sul	South	BRAZIL	Pampa	29.Sep.1980	-30.08	-51.02	1	Molothrus-specific	Museum	0	0	1	0	1	0	1	0	0	0	0	0	0	0	0	0	0	0	0	0	0	0	0		1
MCN 592	Molothrus bonariensis	not informed	male	Proctophyllodidae	Proctophyllodinae	Proctophyllodes	sp. X	1	1	0	0	Triunfo	Rio Grande do Sul	South	BRAZIL	Pampa	July.1980	-29.94	-51.717	0	contamination	Museum	1	0	0	1	0	0	0	0	0	0	0	0	0	0	0	0	0	0	0	0	0	0	0		0
MCN 592	Molothrus bonariensis	not informed	male	Trouessartiidae	-	Trouessartia	capensis	1	0	1	0	Triunfo	Rio Grande do Sul	South	BRAZIL	Pampa	July.1980	-29.942	-51.717	0	contamination	Museum	0	0	0	0	0	0	0	0	0	0	0	0	0	0	0	0	0	0	0	0	0	0	0		0
MCP 157	Molothrus bonariensis	not informed	female	Proctophyllodidae	Proctophyllodinae	Proctophyllodes	sp. 5	3	1	2	0	Porto Alegre	Rio Grande do Sul	South	BRAZIL	Pampa	30.Sep.1998	-30.05	-51.17	1	Molothrus-alien	Museum	1	1	1	0	0	0	0	0	0	1	1	1	1	1	0	0	0	0	0	0	0	0	1	synhospitality	1
MCP 157	Molothrus bonariensis	not informed	female	Proctophyllodidae	Proctophyllodinae	Proctophyllodes	molothrus	2	1	1	0	Porto Alegre	Rio Grande do Sul	South	BRAZIL	Pampa	30.Sep.1998	-30.05	-51.17	1	Molothrus-specific	Museum	0	0	1	0	0	0	1	0	0	0	1	0	1	0	0	0	0	0	0	0	0	0	1	synhospitality	1
MCP 157	Molothrus bonariensis	not informed	female	Proctophyllodidae	Pterodectinae	Amerodectes	molothrus	1	0	1	0	Porto Alegre	Rio Grande do Sul	South	BRAZIL	Pampa	30.Sep.1998	-30.05	-51.17	1	Molothrus-specific	Museum	0	0	1	0	0	0	1	0	0	0	1	0	1	0	0	0	0	0	0	0	0	0	0		1
MCP 157	Molothrus bonariensis	not informed	female	Xolalgidae	Xolalginae	Xolalgoides	sp. 2	6	3	3	0	Porto Alegre	Rio Grande do Sul	South	BRAZIL	Pampa	30.Sep.1998	-30.05	-51.17	2	Molothrus-alien	Museum	0	0	1	0	0	0	0	0	0	1	1	0	1	0	0	0	0	0	0	0	0	0	0		3
MCP 157	Molothrus bonariensis	not informed	female	Psoroptoididae	Pandalurinae	Mesalgoides	sp. 1	1	1	0	0	Porto Alegre	Rio Grande do Sul	South	BRAZIL	Pampa	30.Sep.1998	-30.05	-51.17	1	Molothrus-specific	Museum	0	0	1	0	0	0	1	0	0	0	1	0	1	0	0	0	0	0	0	0	0	0	0		1
MCP 157	Molothrus bonariensis	not informed	female	Dermationidae	-	Dermationidae		1	0	1	0	Porto Alegre	Rio Grande do Sul	South	BRAZIL	Pampa	30.Sep.1998	-30.05	-51.17	1	QSM	Museum	0	0	1	0	0	0	0	0	0	0	0	0	1	0	0	0	0	0	0	0	1	0	0		1
MCP 161	Molothrus bonariensis	not informed	female	Proctophyllodidae	Proctophyllodinae	Proctophyllodes	molothrus	2	1	1	0	Porto Alegre	Rio Grande do Sul	South	BRAZIL	Pampa	19.Sep.1998	-30.05	-51.17	1	Molothrus-specific	Museum	1	1	1	0	1	1	1	0	0	0	0	0	0	0	0	0	0	0	0	0	0	0	0		1
MCP 161	Molothrus bonariensis	not informed	female	Proctophyllodidae	Pterodectinae	Amerodectes	molothrus	1	0	1	0	Porto Alegre	Rio Grande do Sul	South	BRAZIL	Pampa	19.Sep.1998	-30.05	-51.17	1	Molothrus-specific	Museum	0	0	1	0	1	0	1	0	0	0	0	0	0	0	0	0	0	0	0	0	0	0	0		1
MCP 161	Molothrus bonariensis	not informed	female	Analgidae	Analginae	Analges	sp.	1	0	1	0	Porto Alegre	Rio Grande do Sul	South	BRAZIL	Pampa	19.Sep.1998	-30.05	-51.17	0	contamination	Museum	0	0	0	0	0	0	0	0	0	0	0	0	0	0	0	0	0	0	0	0	0	0	0		0
MCP 161	Molothrus bonariensis	not informed	female	Xolalgidae	Xolalginae	Xolalgoides	sp. 3?	1	1	0	0	Porto Alegre	Rio Grande do Sul	South	BRAZIL	Pampa	19.Sep.1998	-30.05	-51.17	0	contamination	Museum	0	0	0	0	0	0	0	0	0	0	0	0	0	0	0	0	0	0	0	0	0	0	0		0
MCP 2926	Molothrus bonariensis	not informed	not informed	Proctophyllodidae	Proctophyllodinae	Proctophyllodes	carmenmirandae	1	1	0	0	Bagé	Rio Grande do Sul	South	BRAZIL	Pampa	13.Oct.1987	-31.31	-54.1	1	Molothrus-alien	Museum	1	1	1	0	0	0	0	0	0	1	1	1	0	0	1	1	0	0	0	0	0	0	1	synhospitality	1
MCP 2926	Molothrus bonariensis	not informed	not informed	Proctophyllodidae	Proctophyllodinae	Proctophyllodes	molothrus	2	1	1	0	Bagé	Rio Grande do Sul	South	BRAZIL	Pampa	13.Oct.1987	-31.31	-54.1	1	Molothrus-specific	Museum	0	0	1	0	0	0	1	0	0	0	1	0	0	0	1	0	0	0	0	0	0	0	1	synhospitality	1
MCP 938	Molothrus bonariensis	not informed	not informed	Proctophyllodidae	Proctophyllodinae	Proctophyllodes	carmenmirandae	2	1	1	0	Rio grande	Rio Grande do Sul	South	BRAZIL	Pampa	09.Jan.2001	-32.41	-52.82	1	Molothrus-alien	Museum	1	1	1	0	0	0	0	1	1	1	0	0	0	0	0	0	0	0	0	0	0	0	0		1
MCP 938	Molothrus bonariensis	not informed	not informed	Analgidae	Analginae	Analges	sp. 5	7	4 (2 heteromorphic, 2 homeomorphic)	3	0	Rio Grande	Rio Grande do Sul	South	BRAZIL	Pampa	09.Jan.2001	-32.41	-52.82	2	Molothrus-alien	Museum	0	0	1	0	0	0	0	1	0	1	0	0	0	0	0	0	0	0	0	0	0	0	0		3
MCP 938	Molothrus bonariensis	not informed	not informed	Trouessartiidae	-	Trouessartia	capensis	4	2	2	0	Rio Grande	Rio Grande do Sul	South	BRAZIL	Pampa	09.Jan.2001	-32.41	-52.82	1	Molothrus-alien	Museum	0	0	1	0	0	0	0	1	0	1	0	0	0	0	0	0	0	0	0	0	0	0	0		1
MCP 938	Molothrus bonariensis	not informed	not informed	Proctophyllodidae	Pterodectinae	Amerodectes	sp. 7 af. Turdinus?	1	0	1	0	Rio Grande	Rio Grande do Sul	South	BRAZIL	Pampa	09.Jan.2001	-32.41	-52.82	0	contamination	Museum	0	0	0	0	0	0	0	0	0	0	0	0	0	0	0	0	0	0	0	0	0	0	0		0
MCP 938	Molothrus bonariensis	not informed	not informed	Trouessartiidae	-	Trouessartia	sp. 2	1	1	0	0	Rio Grande	Rio Grande do Sul	South	BRAZIL	Pampa	09.Jan.2001	-32.41	-52.82	0	contamination	Museum	0	0	0	0	0	0	0	0	0	0	0	0	0	0	0	0	0	0	0	0	0	0	0		0
MHNCI 1679	Molothrus bonariensis	bonariensis	not informed	Proctophyllodidae	Pterodectinae	Amerodectes	molothrus	8	4	4	0	Palmas	Paraná	South	BRAZIL	Mata Atlantica	August.1954	-26.48	-51.99	2	Molothrus-specific	Museum	1	1	1	0	1	1	1	0	0	0	0	0	0	0	0	0	0	0	0	0	0	0	0		3
MHNCI 1679	Molothrus bonariensis	bonariensis	not informed	Proctophyllodidae	Pterodectinae	Lamellodectes	sp.	1	1	0	0	Palmas	Paraná	South	BRAZIL	Mata Atlantica	August.1954	-26.48	-51.99	0	contamination	Museum	0	0	0	0	0	0	0	0	0	0	0	0	0	0	0	0	0	0	0	0	0	0	0		0
MHNCI 1836	Molothrus bonariensis	bonariensis	female	Proctophyllodidae	Proctophyllodinae	Proctophyllodes	molothrus	1	0	1	0	Serra dos Dourados	Paraná	South	BRAZIL	Mata Atlantica	October.1955	-23.76	-53.32	1	Molothrus-specific	Museum	1	1	1	0	1	1	1	0	0	0	0	0	0	0	0	0	0	0	0	0	0	0	0		1
MHNCI 1836	Molothrus bonariensis	bonariensis	female	Proctophyllodidae	Proctophyllodinae	Proctophyllodes	sp. 9	1	1	0	0	Serra dos Dourados	Paraná	South	BRAZIL	Mata Atlantica	October.1955	-23.76	-53.32	0	contamination	Museum	0	0	0	0	0	0	0	0	0	0	0	0	0	0	0	0	0	0	0	0	0	0	0		0
MHNCI 1870	Molothrus bonariensis	not informed	not informed	Proctophyllodidae	Proctophyllodinae	Proctophyllodes	molothrus	6	3	3	0	Curitiba	Paraná	South	BRAZIL	Mata Atlantica	04.Oct.1995	-25.42	-49.27	2	Molothrus-specific	Museum	1	1	1	0	1	1	1	0	0	0	0	0	0	0	0	0	0	0	0	0	0	0	0		3
MHNCI 1873	Molothrus bonariensis	not informed	not informed	Proctophyllodidae	Proctophyllodinae	Proctophyllodes	molothrus	4	2	2	0	Curitiba	Paraná	South	BRAZIL	Mata Atlantica	04.Oct.1995	-25.42	-49.27	1	Molothrus-specific	Museum	1	1	1	0	1	1	1	0	0	0	0	0	0	0	0	0	0	0	0	0	0	0	0		1
MHNCI 1873	Molothrus bonariensis	not informed	not informed	Proctophyllodidae	Pterodectinae	Amerodectes	molothrus	2	1	1	0	Curitiba	Paraná	South	BRAZIL	Mata Atlantica	04.Oct.1995	-25.42	-49.27	1	Molothrus-specific	Museum	0	0	1	0	1	0	1	0	0	0	0	0	0	0	0	0	0	0	0	0	0	0	0		1
MHNCI 1876	Molothrus bonariensis	not informed	not informed	Proctophyllodidae	Proctophyllodinae	Proctophyllodes	molothrus	2	1	1	0	Curitiba	Paraná	South	BRAZIL	Mata Atlantica	04.Oct.1995	-25.42	-49.27	1	Molothrus-specific	Museum	1	1	1	0	1	1	1	0	0	0	0	0	0	0	0	0	0	0	0	0	0	0	0		1
MHNCI 2635	Molothrus bonariensis	not informed	female	Proctophyllodidae	Proctophyllodinae	Proctophyllodes	molothrus	5	3	2	0	São Mateus do Sul	Paraná	South	BRAZIL	Mata Atlantica	December.1985	-25.87	-50.38	2	Molothrus-specific	Museum	1	1	1	0	0	0	1	0	0	0	1	1	0	0	1	1	0	0	0	0	0	0	0		2
MHNCI 2635	Molothrus bonariensis	not informed	female	Psoroptoididae	Pandalurinae	Mesalgoides	sp. 2	1	1	0	0	São Mateus do Sul	Paraná	South	BRAZIL	Mata Atlantica	December.1985	-25.87	-50.38	1	Molothrus-alien	Museum	0	0	1	0	0	0	0	0	0	1	1	0	0	0	1	0	0	0	0	0	0	0	0		1
MHNCI 1862	Molothrus bonariensis	not informed	not informed	Proctophyllodidae	Pterodectinae	Amerodectes?	sp. 11?	1	0	1	0	Serra dos Dourados	Paraná	South	BRAZIL	Mata Atlantica	October.1955	-23.76	-53.32	0	contamination	Museum	1	0	0	1	0	0	0	0	0	0	0	0	0	0	0	0	0	0	0	0	0	0	0		0
MHNCI 1862	Molothrus bonariensis	not informed	not informed	Analgidae	Analginae	Analges	sp.	1	0	0	1	Serra dos Dourados	Paraná	South	BRAZIL	Mata Atlantica	October.1955	-23.76	-53.32	0	contamination	Museum	0	0	0	0	0	0	0	0	0	0	0	0	0	0	0	0	0	0	0	0	0	0	0		0
MHNCI 358	Molothrus bonariensis	bonariensis	male	Proctophyllodidae	Proctophyllodinae	Proctophyllodes	molothrus	2	1	1	0	Curitiba	Paraná	South	BRAZIL	Mata Atlantica	August.1945	-25.42	-49.27	1	Molothrus-specific	Museum	1	1	1	0	1	1	1	0	0	0	0	0	0	0	0	0	0	0	0	0	0	0	0		1
MHNCI 358	Molothrus bonariensis	bonariensis	male	Proctophyllodidae	Pterodectinae	Amerodectes	molothrus	2	1	1	0	Curitiba	Paraná	South	BRAZIL	Mata Atlantica	August.1945	-25.42	-49.27	1	Molothrus-specific	Museum	0	0	1	0	1	0	1	0	0	0	0	0	0	0	0	0	0	0	0	0	0	0	0		1
MHNCI 358	Molothrus bonariensis	bonariensis	male	Psoroptoididae	Pandalurinae	Mesalgoides	sp. 1	1	0	1	0	Curitiba	Paraná	South	BRAZIL	Mata Atlantica	August.1945	-25.42	-49.27	1	Molothrus-specific	Museum	0	0	1	0	1	0	1	0	0	0	0	0	0	0	0	0	0	0	0	0	0	0	0		1
MHNCI 358	Molothrus bonariensis	bonariensis	male	Proctophyllodidae	Pterodectinae	Amerodectes	sp. 10?	1	1	0	0	Curitiba	Paraná	South	BRAZIL	Mata Atlantica	August.1945	-25.42	-49.27	0	contamination	Museum	0	0	0	0	0	0	0	0	0	0	0	0	0	0	0	0	0	0	0	0	0	0	0		0
MHNCI 3847	Molothrus bonariensis	not informed	female	Proctophyllodidae	Proctophyllodinae	Proctophyllodes	molothrus	4	3	1	0	Pinhão	Paraná	South	BRAZIL	Mata Atlantica	25.Sep.1991	-25.69	-51.66	1	Molothrus-specific	Museum	1	1	1	0	1	1	1	0	0	0	0	0	0	0	0	0	0	0	0	0	0	0	0		2
MHNCI 3847	Molothrus bonariensis	not informed	female	Psoroptoididae	Pandalurinae	Mesalgoides	sp. 1	2	0	2	0	Pinhão	Paraná	South	BRAZIL	Mata Atlantica	25.Sep.1991	-25.69	-51.66	1	Molothrus-specific	Museum	0	0	1	0	1	0	1	0	0	0	0	0	0	0	0	0	0	0	0	0	0	0	0		1
MHNCI 3847	Molothrus bonariensis	not informed	female	Proctophyllodidae	Proctophyllodinae	Proctophyllodes	sp. 10	1	0	1	0	Pinhão	Paraná	South	BRAZIL	Mata Atlantica	25.Sep.1991	-25.69	-51.66	0	contamination	Museum	0	0	0	0	0	0	0	0	0	0	0	0	0	0	0	0	0	0	0	0	0	0	0		0
MHNCI 3847	Molothrus bonariensis	not informed	female	Proctophyllodidae	Proctophyllodinae	Proctophyllodes	sp. 11	1	0	1	0	Pinhão	Paraná	South	BRAZIL	Mata Atlantica	25.Sep.1991	-25.69	-51.66	0	contamination	Museum	0	0	0	0	0	0	0	0	0	0	0	0	0	0	0	0	0	0	0	0	0	0	0		0
MHNCI 3847	Molothrus bonariensis	not informed	female	Proctophyllodidae	Pterodectinae	Amerodectes	sp. 12?	1	1	1	0	Pinhão	Paraná	South	BRAZIL	Mata Atlantica	25.Sep.1991	-25.69	-51.66	0	contamination	Museum	0	0	0	0	0	0	0	0	0	0	0	0	0	0	0	0	0	0	0	0	0	0	0		0
MHNCI 3865	Molothrus bonariensis	not informed	female	Proctophyllodidae	Pterodectinae	Amerodectes	molothrus	1	0	1	0	Pinhão	Paraná	South	BRAZIL	Mata Atlantica	28.Sep.1991	-25.69	-51.66	1	Molothrus-specific	Museum	1	1	1	0	0	0	1	0	0	0	1	1	0	0	1	1	0	0	0	0	0	0	0		1
MHNCI 3865	Molothrus bonariensis	not informed	female	Psoroptoididae	Pandalurinae	Mesalgoides	sp. 2	1	1	0	0	Pinhão	Paraná	South	BRAZIL	Mata Atlantica	28.Sep.1991	-25.69	-51.66	1	Molothrus-alien	Museum	0	0	1	0	0	0	0	0	0	1	1	0	0	0	1	0	0	0	0	0	0	0	0		1
MHNCI 3865	Molothrus bonariensis	not informed	female	?	?	?	?	1	0	1	0	Pinhão	Paraná	South	BRAZIL	Mata Atlantica	28.Sep.1991	-25.69	-51.66	0	contamination	Museum	0	0	0	0	0	0	0	0	0	0	0	0	0	0	0	0	0	0	0	0	0	0	0		0
MHNCI 3865	Molothrus bonariensis	not informed	female	Proctophyllodidae	Proctophyllodinae	Proctophyllodes	sp. 12	1	1	0	0	Pinhão	Paraná	South	BRAZIL	Mata Atlantica	28.Sep.1991	-25.69	-51.66	0	contamination	Museum	0	0	0	0	0	0	0	0	0	0	0	0	0	0	0	0	0	0	0	0	0	0	0		0
MHNCI 954	Molothrus bonariensis	bonariensis	female	Proctophyllodidae	Pterodectinae	Amerodectes	sp. 13 af. Zonotrichiae	2	1	0	1	Guaratuba	Paraná	South	BRAZIL	Mata Atlantica	October.1950	-25.82	-48.77	0	contamination	Museum	1	0	0	1	0	0	0	0	0	0	0	0	0	0	0	0	0	0	0	0	0	0	0		0
MHNCI 5969	Molothrus bonariensis	not informed	male	Xolalgidae	Xolalginae	Xolalgoides	sp. 2	3	1	2	0	Pontal do Sul	Paraná	South	BRAZIL	Mata Atlantica	20.Aug.2005	-25.57	-48.35	1	Molothrus-alien	Museum	1	1	1	0	0	0	0	1	1	1	0	0	0	0	0	0	0	0	0	0	0	0	0		1
MHNCI 641	Molothrus bonariensis	not informed	not informed	Proctophyllodidae	Pterodectinae	Amerodectes	molothrus	1	0	1	0	Curitiba	Paraná	South	BRAZIL	Mata Atlantica	04.Oct.1995	-25.42	-49.27	1	Molothrus-specific	Museum	1	1	1	0	1	1	1	0	0	0	0	0	0	0	0	0	0	0	0	0	0	0	0		1
MHNCI 762	Molothrus bonariensis	bonariensis	female	Psoroptoididae	Pandalurinae	Mesalgoides	sp. 1	1	1	0	0	Antonina	Paraná	South	BRAZIL	Mata Atlantica	October.1947	-24.57	-51.33	1	Molothrus-specific	Museum	1	1	1	0	1	1	1	0	0	0	0	0	0	0	0	0	0	0	0	0	0	0	0		1
MHNCI 79	Molothrus bonariensis	bonariensis	male	Xolalgidae	Xolalginae	Xolalgoides	sp. 1	1	0	1	0	Telemaco Borba	Paraná	South	BRAZIL	Pampa	30.Sep.1939	-24.32	-50.61	1	Molothrus-specific	Museum	1	1	1	0	1	1	1	0	0	0	0	0	0	0	0	0	0	0	0	0	0	0	0		1
MPEG 52288	Molothrus bonariensis	not informed	not informed	Proctophyllodidae	Pterodectinae	Amerodectes	molothrus	2	2	0	0	Belém	Pará	North	BRAZIL	Amazonia	24.Jan.1995	-14.421	-48.4	2	Molothrus-specific	Museum	1	1	1	0	1	1	1	0	0	0	0	0	0	0	0	0	0	0	0	0	0	0	0		1
MPEG 18762	Molothrus bonariensis	riparius	male	Proctophyllodidae	Pterodectinae	Amerodectes	molothrus	6	3	3	0	Bragança	Pará	North	BRAZIL	Amazonia	February.1961	-1.062	-46.772	2	Molothrus-specific	Museum	1	1	1	0	1	1	1	0	0	0	0	0	0	0	0	0	0	0	0	0	0	0	0		3
MPEG 18762	Molothrus bonariensis	riparius	male	Xolalgidae	Xolalginae	Xolalgoides	sp. 1	3	2	1	0	Bragança	Pará	North	BRAZIL	Amazonia	February.1961	-1.062	-46.772	1	Molothrus-specific	Museum	0	0	1	0	1	0	1	0	0	0	0	0	0	0	0	0	0	0	0	0	0	0	0		1
MPEG 18762	Molothrus bonariensis	riparius	male	Trouessartiidae	-	Trouessartia	sp. 6	4	3	1	0	Bragança	Pará	North	BRAZIL	Amazonia	February.1961	-1.062	-46.772	1	Molothrus-specific	Museum	0	0	1	0	1	0	1	0	0	0	0	0	0	0	0	0	0	0	0	0	0	0	0		2
MPEG 18762	Molothrus bonariensis	riparius	male	Proctophyllodidae	Proctophyllodinae	Proctophyllodes	sp. 22	2	1	1	0	Bragança	Pará	North	BRAZIL	Amazonia	February.1961	-1.062	-46.772	0	contamination	Museum	0	0	0	0	0	0	0	0	0	0	0	0	0	0	0	0	0	0	0	0	0	0	0		0
MPEG 20701	Molothrus bonariensis	not informed	male	Proctophyllodidae	Proctophyllodinae	Proctophyllodes	aff. atyeoi	3	2	1	0	Araguatins	Tocantins	North	BRAZIL	Cerrado	17.Oct.1963	-5.65	-48.11	1	Molothrus-alien	Museum	1	1	1	0	0	0	0	0	0	1	1	1	0	0	1	1	0	0	0	0	0	0	1	synhospitality	1
MPEG 20701	Molothrus bonariensis	not informed	male	Proctophyllodidae	Proctophyllodinae	Proctophyllodes	molothrus	3	0	3	0	Araguatins	Tocantins	North	BRAZIL	Cerrado	17.Oct.1963	-5.65	-48.11	1	Molothrus-specific	Museum	0	0	1	0	0	0	1	0	0	0	1	0	0	0	1	0	0	0	0	0	0	0	1	synhospitality	2
MPEG 20701	Molothrus bonariensis	not informed	male	Proctophyllodidae	Pterodectinae	Amerodectes	molothrus	5	2	3	0	Araguatins	Tocantins	North	BRAZIL	Cerrado	17.Oct.1963	-5.65	-48.11	2	Molothrus-specific	Museum	0	0	1	0	0	0	1	0	0	0	1	0	0	0	1	0	0	0	0	0	0	0	0		2
MPEG 20701	Molothrus bonariensis	not informed	male	Xolalgidae	Xolalginae	Xolalgoides	sp. 1	1	1	0	0	Araguatins	Tocantins	North	BRAZIL	Cerrado	17.Oct.1963	-5.65	-48.11	1	Molothrus-specific	Museum	0	0	1	0	0	0	1	0	0	0	1	0	0	0	1	0	0	0	0	0	0	0	0		1
MPEG 21667	Molothrus bonariensis	riparius	male	Proctophyllodidae	Proctophyllodinae	Proctophyllodes	carmenmirandae	1	1	0	0	Boa Vista	Roraima	North	BRAZIL	Amazonia	16.Mar.1963	2.506	-60.894	1	Molothrus-alien	Museum	1	1	1	0	0	0	0	0	0	1	1	1	0	0	1	1	0	0	0	0	0	0	1	synhospitality	1
MPEG 21667	Molothrus bonariensis	riparius	male	Proctophyllodidae	Proctophyllodinae	Proctophyllodes	molothrus	6	4	2	0	Boa Vista	Roraima	North	BRAZIL	Amazonia	16.Mar.1963	2.506	-60.894	2	Molothrus-specific	Museum	0	0	1	0	0	0	1	0	0	0	1	0	0	0	1	0	0	0	0	0	0	0	1	synhospitality	2
MPEG 21667	Molothrus bonariensis	riparius	male	Proctophyllodidae	Pterodectinae	Amerodectes	molothrus	4	2	2	0	Boa Vista	Roraima	North	BRAZIL	Amazonia	16.Mar.1963	2.506	-60.894	2	Molothrus-specific	Museum	0	0	1	0	0	0	1	0	0	0	1	0	0	0	1	0	0	0	0	0	0	0	0		1
MPEG 21667	Molothrus bonariensis	riparius	male	Xolalgidae	Xolalginae	Xolalgoides	sp. 1	4	3	1	0	Boa Vista	Roraima	North	BRAZIL	Amazonia	16.Mar.1963	2.506	-60.894	2	Molothrus-specific	Museum	0	0	1	0	0	0	1	0	0	0	1	0	0	0	1	0	0	0	0	0	0	0	0		2
MPEG 21667	Molothrus bonariensis	riparius	male	Trouessartiidae	-	Trouessartia	sp. 6	2	1	1	0	Boa Vista	Roraima	North	BRAZIL	Amazonia	16.Mar.1963	2.506	-60.894	1	Molothrus-specific	Museum	0	0	1	0	0	0	1	0	0	0	1	0	0	0	1	0	0	0	0	0	0	0	0		1
MPEG 21667	Molothrus bonariensis	riparius	male	Proctophyllodidae	Proctophyllodinae	Proctophyllodes	sp. 23	1	1	0	0	Boa Vista	Roraima	North	BRAZIL	Amazonia	16.Mar.1963	2.506	-60.894	0	contamination	Museum	0	0	0	0	0	0	0	0	0	0	0	0	0	0	0	0	0	0	0	0	0	0	0		0
MPEG 21667	Molothrus bonariensis	riparius	male	Psoroptoididae	Pandalurinae	Mesalgoides	sp. 3	1	1	0	0	Boa Vista	Roraima	North	BRAZIL	Amazonia	16.Mar.1963	2.506	-60.894	0	contamination	Museum	0	0	0	0	0	0	0	0	0	0	0	0	0	0	0	0	0	0	0	0	0	0	0		0
MPEG 21672	Molothrus bonariensis	riparius	male	Proctophyllodidae	Pterodectinae	Amerodectes	molothrus	4	2	2	0	Boa Vista	Roraima	North	BRAZIL	Amazonia	12.Mar.1963	2.506	-60.894	2	Molothrus-specific	Museum	1	1	1	0	1	1	1	0	0	0	0	0	0	0	0	0	0	0	0	0	0	0	0		1
MPEG 21672	Molothrus bonariensis	riparius	male	Xolalgidae	Xolalginae	Xolalgoides	sp. 1	3	0	3	0	Boa Vista	Roraima	North	BRAZIL	Amazonia	12.Mar.1963	2.506	-60.894	1	Molothrus-specific	Museum	0	0	1	0	1	0	1	0	0	0	0	0	0	0	0	0	0	0	0	0	0	0	0		2
MPEG 21672	Molothrus bonariensis	riparius	male	Trouessartiidae	-	Trouessartia	sp. 6	1	0	1	0	Boa Vista	Roraima	North	BRAZIL	Amazonia	12.Mar.1963	2.506	-60.894	1	Molothrus-specific	Museum	0	0	1	0	1	0	1	0	0	0	0	0	0	0	0	0	0	0	0	0	0	0	0		1
MPEG 21672	Molothrus bonariensis	riparius	male	Proctophyllodidae	Proctophyllodinae	Proctophyllodes	cf. thraupis	1	1	0	0	Boa Vista	Roraima	North	BRAZIL	Amazonia	12.Mar.1963	2.506	-60.894	0	contamination	Museum	0	0	0	0	0	0	0	0	0	0	0	0	0	0	0	0	0	0	0	0	0	0	0		0
MPEG 21877	Molothrus bonariensis	not informed	female	Proctophyllodidae	Proctophyllodinae	Proctophyllodes	molothrus	1	0	1	0	Goiânia	Goiás	Central West	BRAZIL	Cerrado	05.Jan.1964	-16.66	-49.25	2	Molothrus-specific	Museum	1	1	1	0	0	0	1	0	0	0	1	1	0	0	1	1	0	0	0	0	0	0	0		1
MPEG 21877	Molothrus bonariensis	not informed	female	Psoroptoididae	Pandalurinae	Mesalgoides	sp. 2	1	0	1	0	Goiânia	Goiás	Central West	BRAZIL	Cerrado	05.Jan.1964	-16.66	-49.25	1	Molothrus-alien	Museum	0	0	1	0	0	0	0	0	0	1	1	0	0	0	1	0	0	0	0	0	0	0	0		1
MPEG 23289	Molothrus bonariensis	not informed	not informed	Proctophyllodidae	Proctophyllodinae	Proctophyllodes	molothrus	5	3	3	0	Macapá	Amapá	North	BRAZIL	Amazonia	26.Jun.1952	0.038	-51.066	2	Molothrus-specific	Museum	1	1	1	0	1	1	1	0	0	0	0	0	0	0	0	0	0	0	0	0	0	0	0		3
MPEG 23292	Molothrus bonariensis	riparius	male	Proctophyllodidae	Pterodectinae	Amerodectes	molothrus	4	2	2	0	Bragança	Pará	North	BRAZIL	Amazonia	25.Oct.1956	-1.162	-46.633	2	Molothrus-specific	Museum	1	1	1	0	1	1	1	0	0	0	0	0	0	0	0	0	0	0	0	0	0	0	0		1
MPEG 23292	Molothrus bonariensis	riparius	male	Xolalgidae	Xolalginae	Xolalgoides	sp. 1	2	1	1	0	Bragança	Pará	North	BRAZIL	Amazonia	25.Oct.1956	-1.162	-46.633	1	Molothrus-specific	Museum	0	0	1	0	1	0	1	0	0	0	0	0	0	0	0	0	0	0	0	0	0	0	0		1
MPEG 23292	Molothrus bonariensis	riparius	male	Proctophyllodidae	Proctophyllodinae	Proctophyllodes	sp. 24	2	1	1	0	Bragança	Pará	North	BRAZIL	Amazonia	25.Oct.1956	-1.162	-46.633	0	contamination	Museum	0	0	0	0	0	0	0	0	0	0	0	0	0	0	0	0	0	0	0	0	0	0	0		0
MPEG 23293	Molothrus bonariensis	riparius	male	Proctophyllodidae	Pterodectinae	Amerodectes	molothrus	6	3	3	0	Foz Rio Curuá	Pará	North	BRAZIL	Amazonia	25.Dec.1936	-3.803	-52.663	2	Molothrus-specific	Museum	1	1	1	0	1	1	1	0	0	0	0	0	0	0	0	0	0	0	0	0	0	0	0		3
MPEG 23300	Molothrus bonariensis	riparius	female	Proctophyllodidae	Proctophyllodinae	Proctophyllodes	molothrus	1	0	1	0	Macapá	Amapá	North	BRAZIL	Amazonia	23.Jun.1952	0.038	-51.066	1	Molothrus-specific	Museum	1	1	1	0	1	1	1	0	0	0	0	0	0	0	0	0	0	0	0	0	0	0	0		1
MPEG 23300	Molothrus bonariensis	riparius	female	Proctophyllodidae	Pterodectinae	Amerodectes	molothrus	6	3	3	0	Macapá	Amapá	North	BRAZIL	Amazonia	23.Jun.1952	0.038	-51.066	2	Molothrus-specific	Museum	0	0	1	0	1	0	1	0	0	0	0	0	0	0	0	0	0	0	0	0	0	0	0		3
MPEG 23300	Molothrus bonariensis	riparius	female	Psoroptoididae	Pandalurinae	Mesalgoides	sp. 1	1	0	1	0	Macapá	Amapá	North	BRAZIL	Amazonia	23.Jun.1952	0.038	-51.066	1	Molothrus-specific	Museum	0	0	1	0	1	0	1	0	0	0	0	0	0	0	0	0	0	0	0	0	0	0	0		1
MPEG 23311	Molothrus bonariensis	riparius	male	Proctophyllodidae	Pterodectinae	Amerodectes	molothrus	2	2	0	0	Oiapoque	Amapá	North	BRAZIL	Amazonia	17.Apr.1952	3.212	-51.229	1	Molothrus-specific	Museum	1	1	1	0	1	1	1	0	0	0	0	0	0	0	0	0	0	0	0	0	0	0	0		1
MPEG 23311	Molothrus bonariensis	riparius	male	Xolalgidae	Xolalginae	Xolalgoides	sp. 1	2	0	2	0	Oiapoque	Amapá	North	BRAZIL	Amazonia	17.Apr.1952	3.212	-51.229	1	Molothrus-specific	Museum	0	0	1	0	1	0	1	0	0	0	0	0	0	0	0	0	0	0	0	0	0	0	0		1
MPEG 23311	Molothrus bonariensis	riparius	male	Psoroptoididae	Pandalurinae	Mesalgoides	sp. 1	1	0	1	0	Oiapoque	Amapá	North	BRAZIL	Amazonia	17.Apr.1952	3.212	-51.229	1	Molothrus-specific	Museum	0	0	1	0	1	0	1	0	0	0	0	0	0	0	0	0	0	0	0	0	0	0	0		1
MPEG 23311	Molothrus bonariensis	riparius	male	Trouessartiidae	-	Trouessartia	sp. 6	1	1	0	0	Oiapoque	Amapá	North	BRAZIL	Amazonia	17.Apr.1952	3.212	-51.229	1	Molothrus-specific	Museum	0	0	1	0	1	0	1	0	0	0	0	0	0	0	0	0	0	0	0	0	0	0	0		1
MPEG 23311	Molothrus bonariensis	riparius	male	Proctophyllodidae	Pterodectinae	Amerodectes	bilineatus	1	1	0	0	Oiapoque	Amapá	North	BRAZIL	Amazonia	17.Apr.1952	3.212	-51.229	0	contamination	Museum	0	0	0	0	0	0	0	0	0	0	0	0	0	0	0	0	0	0	0	0	0	0	0		0
MPEG 23311	Molothrus bonariensis	riparius	male	Trouessartiidae	-	Trouessartia	sp. X	1	0	1	0	Oiapoque	Amapá	North	BRAZIL	Amazonia	17.Apr.1952	3.212	-51.229	0	contamination	Museum	0	0	0	0	0	0	0	0	0	0	0	0	0	0	0	0	0	0	0	0	0	0	0		0
MPEG 25859	Molothrus bonariensis	riparius	male	Proctophyllodidae	Proctophyllodinae	Proctophyllodes	molothrus	4	1	3	0	Cachoeira do Arari	Pará	North	BRAZIL	Amazonia	05.Feb.1966	-1.01	-48.96	1	Molothrus-specific	Museum	1	1	1	0	0	0	1	0	0	0	1	1	0	0	0	0	1	1	0	0	0	0	0		2
MPEG 25859	Molothrus bonariensis	riparius	male	Proctophyllodidae	Pterodectinae	Amerodectes	molothrus	4	2	2	0	Cachoeira do Arari	Pará	North	BRAZIL	Amazonia	05.Feb.1966	-1.01	-48.96	2	Molothrus-specific	Museum	0	0	1	0	0	0	1	0	0	0	1	0	0	0	0	0	1	0	0	0	0	0	0		1
MPEG 25859	Molothrus bonariensis	riparius	male	Dermoglyphidae	-	Dermoglyphus	cf. passerinus	1	1	0	0	Cachoeira do Arari	Pará	North	BRAZIL	Amazonia	05.Feb.1966	-1.01	-48.96	1	QSM	Museum	0	0	1	0	0	0	0	0	0	0	0	0	0	0	0	0	1	0	0	0	1	0	0		1
MPEG 25862	Molothrus bonariensis	riparius	female	Proctophyllodidae	Proctophyllodinae	Proctophyllodes	molothrus	3	2	1	0	Cachoeira do Arari	Pará	North	BRAZIL	Amazonia	05.Feb.1966	-1.01	-48.96	1	Molothrus-specific	Museum	1	1	1	0	1	1	1	0	0	0	0	0	0	0	0	0	0	0	0	0	0	0	0		1
MPEG 25862	Molothrus bonariensis	riparius	female	Proctophyllodidae	Pterodectinae	Amerodectes	molothrus	1	0	1	0	Cachoeira do Arari	Pará	North	BRAZIL	Amazonia	05.Feb.1966	-1.01	-48.96	1	Molothrus-specific	Museum	0	0	1	0	1	0	1	0	0	0	0	0	0	0	0	0	0	0	0	0	0	0	0		1
MPEG 25862	Molothrus bonariensis	riparius	female	Psoroptoididae	Pandalurinae	Mesalgoides	sp. 1	1	0	1	0	Cachoeira do Arari	Pará	North	BRAZIL	Amazonia	05.Feb.1966	-1.01	-48.96	1	Molothrus-specific	Museum	0	0	1	0	1	0	1	0	0	0	0	0	0	0	0	0	0	0	0	0	0	0	0		1
MPEG 41369	Molothrus bonariensis	not informed	male	Proctophyllodidae	Proctophyllodinae	Proctophyllodes	molothrus	3	2	1	0	Itacarambi	MG	Southeast	BRAZIL	Cerrado	19.Oct.1987	-15.09	-44.1	1	Molothrus-specific	Museum	1	1	1	0	1	1	1	0	0	0	0	0	0	0	0	0	0	0	0	0	0	0	0		1
MPEG 47180	Molothrus bonariensis	not informed	male	Proctophyllodidae	Proctophyllodinae	Proctophyllodes	molothrus	8	4	4	0	Palmas de Monte Alto	BA	Northeast	BRAZIL	Caatinga	12.Sep.1991	-14.26	-43.16	2	Molothrus-specific	Museum	1	1	1	0	0	0	1	0	0	0	1	1	0	0	0	0	1	1	0	0	0	0	0		3
MPEG 47180	Molothrus bonariensis	not informed	male	Proctophyllodidae	Pterodectinae	Amerodectes	molothrus	6	3	3	0	Palmas de Monte Alto	BA	Northeast	BRAZIL	Caatinga	12.Sep.1991	-14.26	-43.16	2	Molothrus-specific	Museum	0	0	1	0	0	0	1	0	0	0	1	0	0	0	0	0	1	0	0	0	0	0	0		3
MPEG 47180	Molothrus bonariensis	not informed	male	Epidermoptidae	-	Microlichus	cf. americanus	1	0	1	0	Palmas de Monte Alto	BA	Northeast	BRAZIL	Caatinga	12.Sep.1991	-14.26	-43.16	1	QSM	Museum	0	0	1	0	0	0	0	0	0	0	0	0	0	0	0	0	1	0	0	0	1	0	0		1
MPEG 47181	Molothrus bonariensis	not informed	not informed	Proctophyllodidae	Proctophyllodinae	Proctophyllodes	molothrus	5	2	3	0	Palmas de Monte Alto	BA	Northeast	BRAZIL	Caatinga	12.Sep.1991	-14.26	-43.16	2	Molothrus-specific	Museum	1	1	1	0	0	0	1	0	0	0	1	1	0	0	0	0	1	1	0	0	0	0	0		2
MPEG 47181	Molothrus bonariensis	not informed	not informed	Proctophyllodidae	Pterodectinae	Amerodectes	molothrus	1	1	0	0	Palmas de Monte Alto	BA	Northeast	BRAZIL	Caatinga	12.Sep.1991	-14.26	-43.16	1	Molothrus-specific	Museum	0	0	1	0	0	0	1	0	0	0	1	0	0	0	0	0	1	0	0	0	0	0	0		1
MPEG 47181	Molothrus bonariensis	not informed	not informed	Psoroptoididae	Pandalurinae	Mesalgoides	sp. 1	2	0	2	0	Palmas de Monte Alto	BA	Northeast	BRAZIL	Caatinga	12.Sep.1991	-14.26	-43.16	1	Molothrus-specific	Museum	0	0	1	0	0	0	1	0	0	0	1	0	0	0	0	0	1	0	0	0	0	0	0		1
MPEG 47181	Molothrus bonariensis	not informed	not informed	Dermationidae	-	Dermationidae		1	1	0	0	Palmas de Monte Alto	BA	Northeast	BRAZIL	Caatinga	12.Sep.1991	-14.26	-43.16	1	QSM	Museum	0	0	1	0	0	0	0	0	0	0	0	0	0	0	0	0	1	0	0	0	1	0	0		1
MPEG 47181	Molothrus bonariensis	not informed	not informed	Xolalgidae	Xolalginae	Xolalgoides	sp.	3	1	2	0	Palmas de Monte Alto	BA	Northeast	BRAZIL	Caatinga	12.Sep.1991	-14.26	-43.16	0	contamination	Museum	0	0	0	0	0	0	0	0	0	0	0	0	0	0	0	0	0	0	0	0	0	0	0		0
MPEG 47596	Molothrus bonariensis	riparius	male	Dermoglyphidae	-	Dermoglyphus	cf. passerinus	2	0	2	0	Ilha Caviana	Pará	North	BRAZIL	Amazonia	09.Feb.1992	-0.16	-49.98	1	QSM	Museum	1	1	1	0	0	0	0	0	0	0	0	0	0	0	0	0	0	0	0	0	1	1	0		1
MPEG 47596	Molothrus bonariensis	riparius	male	Proctophyllodidae	Proctophyllodinae	Proctophyllodes	sp. 19	1	1	0	0	Ilha Caviana	Pará	North	BRAZIL	Amazonia	09.Feb.1992	-0.16	-49.98	0	contamination	Museum	0	0	0	0	0	0	0	0	0	0	0	0	0	0	0	0	0	0	0	0	0	0	0		0
MPEG 47596	Molothrus bonariensis	riparius	male	Proctophyllodidae	Pterodectinae	Amerodectes	sp. 1(Z.c.)	2	1	1	0	Ilha Caviana	Pará	North	BRAZIL	Amazonia	09.Feb.1992	-0.16	-49.98	0	contamination	Museum	0	0	0	0	0	0	0	0	0	0	0	0	0	0	0	0	0	0	0	0	0	0	0		0
MPEG 52288	Molothrus bonariensis	riparius	female	Proctophyllodidae	Proctophyllodinae	Proctophyllodes	aff. atyeoi	4	2	2	0	Belém	Pará	North	BRAZIL	Amazonia	24.Jan.1995	-14.421	-48.446	2	Molothrus-alien	Museum	1	1	1	0	0	0	0	0	0	1	1	1	1	1	0	0	0	0	0	0	0	0	0		1
MPEG 52288	Molothrus bonariensis	riparius	female	Psoroptoididae	Pandalurinae	Mesalgoides	sp. 1	2	0	2	0	Belém	Pará	North	BRAZIL	Amazonia	24.Jan.1995	-14.421	-48.446	1	Molothrus-specific	Museum	0	0	1	0	0	0	1	0	0	0	1	0	1	0	0	0	0	0	0	0	0	0	0		1
MPEG 52288	Molothrus bonariensis	riparius	female	Dermoglyphidae	-	Dermoglyphus	cf. passerinus	6	0	6	0	Belém	Pará	North	BRAZIL	Amazonia	24.Jan.1995	-14.421	-48.446	2	QSM	Museum	0	0	1	0	0	0	0	0	0	0	0	0	1	0	0	0	0	0	0	0	1	0	0		2
MPEG 52288	Molothrus bonariensis	riparius	female	Trouessartiidae	-	Trouessartia	sp. 6	1	0	1	0	Belém	Pará	North	BRAZIL	Amazonia	24.Jan.1995	-14.421	-48.446	1	Molothrus-specific	Museum	0	0	1	0	0	0	1	0	0	0	1	0	1	0	0	0	0	0	0	0	0	0	0		1
MPEG 52288	Molothrus bonariensis	riparius	female	Proctophyllodidae	Proctophyllodinae	Proctophyllodes	attenuatus	2	0	2	0	Belém	Pará	North	BRAZIL	Amazonia	24.Jan.1995	-14.421	-48.446	0	contamination	Museum	0	0	0	0	0	0	0	0	0	0	0	0	0	0	0	0	0	0	0	0	0	0	0		0
MPEG 52288	Molothrus bonariensis	riparius	female	Proctophyllodidae	Pterodectinae	Amerodectes	sp. 1(Z.c.)	1	1	0	0	Belém	Pará	North	BRAZIL	Amazonia	24.Jan.1995	-14.421	-48.446	0	contamination	Museum	0	0	0	0	0	0	0	0	0	0	0	0	0	0	0	0	0	0	0	0	0	0	0		0
MPEG 56794	Molothrus bonariensis	not informed	not informed	Proctophyllodidae	Proctophyllodinae	Proctophyllodes	molothrus	3	0	3	0	Juriti	Pará	North	BRAZIL	Amazonia	17.Sep.2002	-2.151	-56.091	1	Molothrus-specific	Museum	1	1	1	0	1	1	1	0	0	0	0	0	0	0	0	0	0	0	0	0	0	0	0		2
MPEG 56794	Molothrus bonariensis	not informed	not informed	Xolalgidae	Xolalginae	Xolalgoides	sp. 1	7	4	3	0	Juriti	Pará	North	BRAZIL	Amazonia	17.Sep.2002	-2.151	-56.091	2	Molothrus-specific	Museum	0	0	1	0	1	0	1	0	0	0	0	0	0	0	0	0	0	0	0	0	0	0	0		3
MPEG 56794	Molothrus bonariensis	not informed	not informed	Psoroptoididae	Pandalurinae	Mesalgoides	sp. 1	4	1	3	0	Juriti	Pará	North	BRAZIL	Amazonia	17.Sep.2002	-2.151	-56.091	1	Molothrus-specific	Museum	0	0	1	0	1	0	1	0	0	0	0	0	0	0	0	0	0	0	0	0	0	0	0		2
MPEG 56794	Molothrus bonariensis	not informed	not informed	Trouessartiidae	-	Trouessartia	sp. 6	3	2	1	0	Juriti	Pará	North	BRAZIL	Amazonia	17.Sep.2002	-2.151	-56.091	2	Molothrus-specific	Museum	0	0	1	0	1	0	1	0	0	0	0	0	0	0	0	0	0	0	0	0	0	0	0		1
MPEG 61380	Molothrus bonariensis	not informed	male	Proctophyllodidae	Pterodectinae	Amerodectes	molothrus	4	1	3	0	Rio Branco	Acre	North	BRAZIL	Amazonia	09.Nov.2006	-9.99	-67.81	1	Molothrus-specific	Museum	1	1	1	0	1	1	1	0	0	0	0	0	0	0	0	0	0	0	0	0	0	0	0		2
MPEG 61380	Molothrus bonariensis	not informed	male	Trouessartiidae	-	Trouessartia	sp. 6	1	1	0	0	Rio Branco	Acre	North	BRAZIL	Amazonia	09.Nov.2006	-9.99	-67.81	1	Molothrus-specific	Museum	0	0	1	0	1	0	1	0	0	0	0	0	0	0	0	0	0	0	0	0	0	0	0		1
MPEG 63849	Molothrus bonariensis	not informed	male	Proctophyllodidae	Proctophyllodinae	Proctophyllodes	aff. atyeoi	7	4	3	0	Feijó	Acre	North	BRAZIL	Amazonia	20.Nov.2007	-8.163	-70.353	2	Molothrus-alien	Museum	1	1	1	0	0	0	0	0	0	1	1	1	1	1	0	0	0	0	0	0	0	0	0		3
MPEG 63849	Molothrus bonariensis	not informed	male	Proctophyllodidae	Pterodectinae	Amerodectes	molothrus	6	3	3	0	Feijó	Acre	North	BRAZIL	Amazonia	20.Nov.2007	-8.163	-70.353	2	Molothrus-specific	Museum	0	0	1	0	0	0	1	0	0	0	1	0	1	0	0	0	0	0	0	0	0	0	0		3
MPEG 63849	Molothrus bonariensis	not informed	male	Psoroptoididae	Pandalurinae	Mesalgoides	sp. 1	1	0	1	0	Feijó	Acre	North	BRAZIL	Amazonia	20.Nov.2007	-8.163	-70.353	1	Molothrus-specific	Museum	0	0	1	0	0	0	1	0	0	0	1	0	1	0	0	0	0	0	0	0	0	0	0		1
MPEG 63849	Molothrus bonariensis	not informed	male	Dermoglyphidae	-	Dermoglyphus	cf. passerinus	3	1	1	1	Feijó	Acre	North	BRAZIL	Amazonia	20.Nov.2007	-8.163	-70.353	1	QSM	Museum	0	0	1	0	0	0	0	0	0	0	0	0	1	0	0	0	0	0	0	0	1	0	0		1
MPEG 63849	Molothrus bonariensis	not informed	male	Trouessartiidae	-	Trouessartia	sp. 6	6	3	3	0	Feijó	Acre	North	BRAZIL	Amazonia	20.Nov.2007	-8.163	-70.353	2	Molothrus-specific	Museum	0	0	1	0	0	0	1	0	0	0	1	0	1	0	0	0	0	0	0	0	0	0	0		3
MPEG 63849	Molothrus bonariensis	not informed	male	Xolalgidae	Xolalginae	Parazumptia	sp.	1	1	0	0	Feijó	Acre	North	BRAZIL	Amazonia	20.Nov.2007	-8163	-70353	0	contamination	Museum	0	0	0	0	0	0	0	0	0	0	0	0	0	0	0	0	0	0	0	0	0	0	0		0
MPEG 63849	Molothrus bonariensis	not informed	male	Psoroptoididae	Pandalurinae	Mesalgoides	sp. 2?	1	0	1	0	Feijó	Acre	North	BRAZIL	Amazonia	20.Nov.2007	-8163	-70353	0	contamination	Museum	0	0	0	0	0	0	0	0	0	0	0	0	0	0	0	0	0	0	0	0	0	0	0		0
MPEG 65662	Molothrus bonariensis	not informed	male	Proctophyllodidae	Proctophyllodinae	Platyacarus	sp.	5	4	1	0	Itaituba	Pará	North	BRAZIL	Amazonia	29.Jul.2008	-4.275	-55.983	1	Molothrus-alien	Museum	1	1	1	0	0	0	0	0	0	1	1	1	0	0	1	1	0	0	0	0	0	0	0		2
MPEG 65662	Molothrus bonariensis	not informed	male	Psoroptoididae	Pandalurinae	Mesalgoides	sp. 1	4	0	4	0	Itaituba	Pará	North	BRAZIL	Amazonia	29.Jul.2008	-4.275	-55.983	1	Molothrus-specific	Museum	0	0	1	0	0	0	1	0	0	0	1	0	0	0	1	0	0	0	0	0	0	0	0		2
MPEG 71961	Molothrus bonariensis	not informed	not informed	Proctophyllodidae	Proctophyllodinae	Proctophyllodes	molothrus	6	3	3	0	Blumenau	Santa Catarina	South	BRAZIL	Mata Atlantica	22.Dec.2010	-26.86	-49.06	2	Molothrus-specific	Museum	1	1	1	0	1	1	1	0	0	0	0	0	0	0	0	0	0	0	0	0	0	0	0		3
MPEG 71961	Molothrus bonariensis	not informed	not informed	Proctophyllodidae	Pterodectinae	Amerodectes	molothrus	6	3	3	0	Blumenau	Santa Catarina	South	BRAZIL	Mata Atlantica	22.Dec.2010	-26.86	-49.06	2	Molothrus-specific	Museum	0	0	1	0	1	0	1	0	0	0	0	0	0	0	0	0	0	0	0	0	0	0	0		3
MPEG 71961	Molothrus bonariensis	not informed	not informed	Xolalgidae	Xolalginae	Xolalgoides	sp. 1	3	1	2	0	Blumenau	Santa Catarina	South	BRAZIL	Mata Atlantica	22.Dec.2010	-26.86	-49.06	1	Molothrus-specific	Museum	0	0	1	0	1	0	1	0	0	0	0	0	0	0	0	0	0	0	0	0	0	0	0		1
MPEG 71961	Molothrus bonariensis	not informed	not informed	Psoroptoididae	Pandalurinae	Mesalgoides	sp. 1	3	1	2	0	Blumenau	Santa Catarina	South	BRAZIL	Mata Atlantica	22.Dec.2010	-26.86	-49.06	1	Molothrus-specific	Museum	0	0	1	0	1	0	1	0	0	0	0	0	0	0	0	0	0	0	0	0	0	0	0		1
MPEG 71961	Molothrus bonariensis	not informed	not informed	Trouessartiidae	-	Trouessartia	sp. 10	1	1	0	0	Blumenau	Santa Catarina	South	BRAZIL	Mata Atlantica	22.Dec.2010	-26.86	-49.06	0	contamination	Museum	0	0	0	0	0	0	0	0	0	0	0	0	0	0	0	0	0	0	0	0	0	0	0		0
MPEG 78128	Molothrus bonariensis	not informed	female	Proctophyllodidae	Proctophyllodinae	Proctophyllodes	molothrus	6	3	3	0	Araguaína	Tocantins	North	BRAZIL	Cerrado	09.Nov.2013	-7.19	-48.206	2	Molothrus-specific	Museum	1	1	1	0	0	0	1	0	0	0	1	1	1	1	0	0	0	0	0	0	0	0	0		3
MPEG 78128	Molothrus bonariensis	not informed	female	Proctophyllodidae	Proctophyllodinae	Platyacarus	sp.	7	6	1	0	Araguaína	Tocantins	North	BRAZIL	Cerrado	09.Nov.2013	-7.19	-48.206	2	Molothrus-alien	Museum	0	0	1	0	0	0	0	0	0	1	1	0	1	0	0	0	0	0	0	0	0	0	0		2
MPEG 78128	Molothrus bonariensis	not informed	female	Proctophyllodidae	Pterodectinae	Amerodectes	molothrus	5	2	3	0	Araguaína	Tocantins	North	BRAZIL	Cerrado	09.Nov.2013	-7.19	-48.206	2	Molothrus-specific	Museum	0	0	1	0	0	0	1	0	0	0	1	0	1	0	0	0	0	0	0	0	0	0	0		2
MPEG 78128	Molothrus bonariensis	not informed	female	Xolalgidae	Xolalginae	Xolalgoides	sp. 1	5	2	3	0	Araguaína	Tocantins	North	BRAZIL	Cerrado	09.Nov.2013	-7.19	-48.206	2	Molothrus-specific	Museum	0	0	1	0	0	0	1	0	0	0	1	0	1	0	0	0	0	0	0	0	0	0	0		2
MPEG 78128	Molothrus bonariensis	not informed	female	Dermationidae	-	Dermationidae		1	0	1	0	Araguaína	Tocantins	North	BRAZIL	Cerrado	09.Nov.2013	-7.19	-48.206	1	QSM	Museum	0	0	1	0	0	0	0	0	0	0	0	0	1	0	0	0	0	0	0	0	1	0	0		1
MPEG 78128	Molothrus bonariensis	not informed	female	Proctophyllodidae	Proctophyllodinae	Proctophyllodes	attenuatus??	1	0	1	0	Araguaína	Tocantins	North	BRAZIL	Cerrado	09.Nov.2013	-7.19	-48.206	0	contamination	Museum	0	0	0	0	0	0	0	0	0	0	0	0	0	0	0	0	0	0	0	0	0	0	0		0
MPEG 78128	Molothrus bonariensis	not informed	female	Xolalgidae	Xolalginae	Parazumptia	sp.	5	1	1	3	Araguaína	Tocantins	North	BRAZIL	Cerrado	09.Nov.2013	-7.19	-48.206	0	contamination	Museum	0	0	0	0	0	0	0	0	0	0	0	0	0	0	0	0	0	0	0	0	0	0	0		0
MPEG 78128	Molothrus bonariensis	not informed	female	Psoroptoididae	Pandalurinae	Mesalgoides	sp. 1	3	2	1	0	Araguaína	Tocantins	North	BRAZIL	Cerrado	09.Nov.2013	-7.19	-48.206	0	contamination	Museum	0	0	0	0	0	0	0	0	0	0	0	0	0	0	0	0	0	0	0	0	0	0	0		0
MZUSP 10756	Molothrus bonariensis	bonariensis	not informed	Proctophyllodidae	Pterodectinae	Amerodectes	molothrus	3	2	1	0	Presidente Epitácio	São Paulo	Southeast	BRAZIL	Mata Atlantica	17.Jun.1926	-21.76	-52.1	1	Molothrus-specific	Museum	1	1	1	0	0	0	1	0	0	0	1	1	0	0	0	0	1	1	0	0	0	0	0		1
MZUSP 10756	Molothrus bonariensis	bonariensis	not informed	Epidermoptidae	-	Microlichus	cf. americanus	1	0	1	0	Presidente Epitácio	São Paulo	Southeast	BRAZIL	Mata Atlantica	17.Jun.1926	-21.76	-52.1	1	QSM	Museum	0	0	1	0	0	0	0	0	0	0	0	0	0	0	0	0	1	0	0	0	1	0	0		1
MZUSP 10756	Molothrus bonariensis	bonariensis	not informed	Proctophyllodidae	Proctophyllodinae	Proctophyllodes	sp. 12?	1	1	0	0	Presidente Epitácio	São Paulo	Southeast	BRAZIL	Mata Atlantica	17.Jun.1926	-21.76	-52.1	0	contamination	Museum	0	0	0	0	0	0	0	0	0	0	0	0	0	0	0	0	0	0	0	0	0	0	0		0
MZUSP 11655	Molothrus bonariensis	bonariensis	male	Proctophyllodidae	Pterodectinae	Amerodectes	molothrus	4	3	1	0	São Miguel Arcanjo	São Paulo	Southeast	BRAZIL	Mata Atlantica	05.Sep.1929	-23.87	-47.99	1	Molothrus-specific	Museum	1	1	1	0	1	1	1	0	0	0	0	0	0	0	0	0	0	0	0	0	0	0	0		2
MZUSP 11655	Molothrus bonariensis	bonariensis	male	Xolalgidae	Xolalginae	Xolalgoides	sp. 1	1	1	0	0	São Miguel Arcanjo	São Paulo	Southeast	BRAZIL	Mata Atlantica	05.Sep.1929	-23.87	-47.99	1	Molothrus-specific	Museum	0	0	1	0	1	0	1	0	0	0	0	0	0	0	0	0	0	0	0	0	0	0	0		1
MZUSP 11655	Molothrus bonariensis	bonariensis	male	Psoroptoididae	Pandalurinae	Mesalgoides	sp. 1	2	0	2	0	São Miguel Arcanjo	São Paulo	Southeast	BRAZIL	Mata Atlantica	05.Sep.1929	-23.87	-47.99	1	Molothrus-specific	Museum	0	0	1	0	1	0	1	0	0	0	0	0	0	0	0	0	0	0	0	0	0	0	0		1
MZUSP 11655	Molothrus bonariensis	bonariensis	male	Proctophyllodidae	Proctophyllodinae	Proctophyllodes	sp. 15	2	1	1	0	São Miguel Arcanjo	São Paulo	Southeast	BRAZIL	Mata Atlantica	05.Sep.1929	-23.87	-47.99	0	contamination	Museum	0	0	0	0	0	0	0	0	0	0	0	0	0	0	0	0	0	0	0	0	0	0	0		0
MZUSP 11655	Molothrus bonariensis	bonariensis	male	Psoroptoididae	Pandalurinae	Mesalgoides	sp. 5	1	1	0	0	São Miguel Arcanjo	São Paulo	Southeast	BRAZIL	Mata Atlantica	05.Sep.1929	-23.87	-47.99	0	contamination	Museum	0	0	0	0	0	0	0	0	0	0	0	0	0	0	0	0	0	0	0	0	0	0	0		0
MZUSP 1194	Molothrus bonariensis	not informed	not informed	Proctophyllodidae	Proctophyllodinae	Proctophyllodes	molothrus	2	2	0	0	São Paulo	São Paulo	Southeast	BRAZIL	Mata Atlantica	26.Sep.1900	-23.59	-46.58	1	Molothrus-specific	Museum	1	1	1	0	0	0	1	0	0	0	1	1	0	0	0	0	1	1	0	0	0	0	0		1
MZUSP 1194	Molothrus bonariensis	not informed	not informed	Proctophyllodidae	Pterodectinae	Amerodectes	molothrus	1	0	1	0	São Paulo	São Paulo	Southeast	BRAZIL	Mata Atlantica	26.Sep.1900	-23.59	-46.58	1	Molothrus-specific	Museum	0	0	1	0	0	0	1	0	0	0	1	0	0	0	0	0	1	0	0	0	0	0	0		1
MZUSP 1194	Molothrus bonariensis	not informed	not informed	Dermoglyphidae	-	Dermoglyphus	cf. passerinus	1	0	1	0	São Paulo	São Paulo	Southeast	BRAZIL	Mata Atlantica	26.Sep.1900	-23.59	-46.58	1	QSM	Museum	0	0	1	0	0	0	0	0	0	0	0	0	0	0	0	0	1	0	0	0	1	0	0		1
MZUSP 14275	Molothrus bonariensis	not informed	female	Proctophyllodidae	Pterodectinae	Amerodectes	molothrus	3	1	2	0	Curupeba	Bahia	Northeast	BRAZIL	Mata Atlantica	06.Feb.1933	-12.61	-38.66	1	Molothrus-specific	Museum	1	1	1	0	0	0	1	0	0	0	1	1	0	0	1	1	0	0	0	0	0	0	0		1
MZUSP 14275	Molothrus bonariensis	not informed	female	Psoroptoididae	Pandalurinae	Mesalgoides	sp. 3	2	1	1	0	Curupeba	Bahia	Northeast	BRAZIL	Mata Atlantica	06.Feb.1933	-12.61	-38.66	1	Molothrus-alien	Museum	0	0	1	0	0	0	0	0	0	1	1	0	0	0	1	0	0	0	0	0	0	0	0		1
MZUSP 14275	Molothrus bonariensis	not informed	female	Trouessartiidae	-	Trouessartia	sp. 6	1	0	1	0	Curupeba	Bahia	Northeast	BRAZIL	Mata Atlantica	06.Feb.1933	-12.61	-38.66	1	Molothrus-specific	Museum	0	0	1	0	0	0	1	0	0	0	1	0	0	0	1	0	0	0	0	0	0	0	0		1
MZUSP 14275	Molothrus bonariensis	not informed	female	Psoroptoididae	Pandalurinae	Mesalgoides	sp. 5	1	1	0	0	Curupeba	Bahia	Northeast	BRAZIL	Mata Atlantica	06.Feb.1933	-12.61	-38.66	0	contamination	Museum	0	0	0	0	0	0	0	0	0	0	0	0	0	0	0	0	0	0	0	0	0	0	0		0
MZUSP 15136	Molothrus bonariensis	bonariensis	male	Proctophyllodidae	Proctophyllodinae	Proctophyllodes	molothrus	2	1	1	0	Jaraguá	Goiás	Central West	BRAZIL	Cerrado	05.Sep.1934	-15.75	-49.33	1	Molothrus-specific	Museum	1	1	1	0	0	0	1	0	0	0	1	1	0	0	1	1	0	0	0	0	0	0	0		1
MZUSP 15136	Molothrus bonariensis	bonariensis	male	Proctophyllodidae	Pterodectinae	Amerodectes	molothrus	3	2	1	0	Jaraguá	Goiás	Central West	BRAZIL	Cerrado	05.Sep.1934	-15.75	-49.33	1	Molothrus-specific	Museum	0	0	1	0	0	0	1	0	0	0	1	0	0	0	1	0	0	0	0	0	0	0	0		1
MZUSP 15136	Molothrus bonariensis	bonariensis	male	Psoroptoididae	Pandalurinae	Mesalgoides	sp. 2	1	0	1	0	Jaraguá	Goiás	Central West	BRAZIL	Cerrado	05.Sep.1934	-15.75	-49.33	1	Molothrus-alien	Museum	0	0	1	0	0	0	0	0	0	1	1	0	0	0	1	0	0	0	0	0	0	0	0		1
MZUSP 15136	Molothrus bonariensis	bonariensis	male	Proctophyllodidae	Proctophyllodinae	Proctophyllodes	attenuatus	1	0	1	0	Jaraguá	Goiás	Central West	BRAZIL	Cerrado	05.Sep.1934	-15.75	-49.33	0	contamination	Museum	0	0	0	0	0	0	0	0	0	0	0	0	0	0	0	0	0	0	0	0	0	0	0		0
MZUSP 16014	Molothrus bonariensis	not informed	male	Xolalgidae	Xolalginae	Xolalgoides	sp. 1	1	0	1	0	Maria da Fé	Minas Gerais	Southeast	BRAZIL	Mata Atlantica	25. Dec. 1935	-22.3	-45.37	1	Molothrus-specific	Museum	1	1	1	0	1	1	1	0	0	0	0	0	0	0	0	0	0	0	0	0	0	0	0		1
MZUSP 16014	Molothrus bonariensis	not informed	male	Psoroptoididae	Pandalurinae	Mesalgoides	sp. 1	7	3	4	0	Maria da Fé	Minas Gerais	Southeast	BRAZIL	Mata Atlantica	25.Dec.1935	-22.3	-45.37	2	Molothrus-specific	Museum	0	0	1	0	1	0	1	0	0	0	0	0	0	0	0	0	0	0	0	0	0	0	0		3
MZUSP 17132	Molothrus bonariensis	not informed	female	Proctophyllodidae	Proctophyllodinae	Proctophyllodes	molothrus	4	2	2	0	Cuiabá	Mato Grosso	Central West	BRAZIL	Cerrado	21.Sep.1937	-15.59	-56.09	2	Molothrus-specific	Museum	1	1	1	0	0	0	1	0	0	0	1	1	0	0	1	1	0	0	0	0	0	0	0		1
MZUSP 17132	Molothrus bonariensis	not informed	female	Psoroptoididae	Pandalurinae	Mesalgoides	sp. 3	1	1	0	0	Cuiabá	Mato Grosso	Central West	BRAZIL	Cerrado	21.Sep.1937	-15.59	-56.09	1	Molothrus-alien	Museum	0	0	1	0	0	0	0	0	0	1	1	0	0	0	1	0	0	0	0	0	0	0	1	synhospitality	1
MZUSP 17132	Molothrus bonariensis	not informed	female	Psoroptoididae	Pandalurinae	Mesalgoides	sp. 1	2	1	1	0	Cuiabá	Mato Grosso	Central West	BRAZIL	Cerrado	21.Sep.1937	-15.59	-56.09	1	Molothrus-specific	Museum	0	0	1	0	0	0	1	0	0	0	1	0	0	0	1	0	0	0	0	0	0	0	1	synhospitality	1
MZUSP 24673	Molothrus bonariensis	bonariensis	male	Proctophyllodidae	Proctophyllodinae	Proctophyllodes	molothrus	1	0	1	0	Ibiraçu	Espírito Santo	Southeast	BRAZIL	Mata Atlantica	19.Aug.1940	-19.83	-40.37	1	Molothrus-specific	Museum	1	1	1	0	1	1	1	0	0	0	0	0	0	0	0	0	0	0	0	0	0	0	0		1
MZUSP 24673	Molothrus bonariensis	bonariensis	male	Xolalgidae	Xolalginae	Xolalgoides	sp. 1	2	2	0	0	Ibiraçu	Espírito Santo	Southeast	BRAZIL	Mata Atlantica	19.Aug.1940	-19.83	-40.37	1	Molothrus-specific	Museum	0	0	1	0	1	0	1	0	0	0	0	0	0	0	0	0	0	0	0	0	0	0	0		1
MZUSP 26576	Molothrus bonariensis	bonariensis	female	Proctophyllodidae	Proctophyllodinae	Proctophyllodes	molothrus	4	2	2	0	Emburá	São Paulo	Southeast	BRAZIL	Mata Atlantica	20.Dec.1940	-23.91	-46.67	2	Molothrus-specific	Museum	1	1	1	0	0	0	1	0	0	0	1	1	0	0	0	0	1	1	0	0	0	0	0		1
MZUSP 26576	Molothrus bonariensis	bonariensis	female	Dermationidae	-	Dermationidae		4	0	4	0	Emburá	São Paulo	Southeast	BRAZIL	Mata Atlantica	20.Dec.1940	-23.91	-46.67	2	QSM	Museum	0	0	1	0	0	0	0	0	0	0	0	0	0	0	0	0	1	0	0	0	1	0	0		2
MZUSP 26576	Molothrus bonariensis	bonariensis	female	Psoroptoididae	Pandalurinae	Mesalgoides	sp. 6	1	1	0	0	Emburá	São Paulo	Southeast	BRAZIL	Mata Atlantica	20.Dec.1940	-23.91	-46.67	0	contamination	Museum	0	0	0	0	0	0	0	0	0	0	0	0	0	0	0	0	0	0	0	0	0	0	0		0
MZUSP 27252	Molothrus bonariensis	bonariensis	male	Proctophyllodidae	Pterodectinae	Amerodectes	molothrus	4	2	2	0	Rio Muriaé	Rio de Janeiro	Southeast	BRAZIL	Mata Atlantica	02.Sep.1941	-21.71	-41.36	2	Molothrus-specific	Museum	1	1	1	0	0	0	1	0	0	0	1	1	0	0	1	1	0	0	0	0	0	0	0		1
MZUSP 27252	Molothrus bonariensis	bonariensis	male	Psoroptoididae	Pandalurinae	Mesalgoides	sp. 1	3	2	1	0	Rio Muriaé	Rio de Janeiro	Southeast	BRAZIL	Mata Atlantica	02.Sep.1941	-21.71	-41.36	1	Molothrus-specific	Museum	0	0	1	0	0	0	1	0	0	0	1	0	0	0	1	0	0	0	0	0	0	0	1	synhospitality	1
MZUSP 27252	Molothrus bonariensis	bonariensis	male	Psoroptoididae	Pandalurinae	Mesalgoides	sp. 2	1	0	1	0	Rio Muriaé	Rio de Janeiro	Southeast	BRAZIL	Mata Atlantica	02.Sep.1941	-21.71	-41.36	1	Molothrus-alien	Museum	0	0	1	0	0	0	0	0	0	1	1	0	0	0	1	0	0	0	0	0	0	0	1	synhospitality	1
MZUSP 27252	Molothrus bonariensis	bonariensis	male	Trouessartiidae	-	Trouessartia	capensis	1	0	1	0	Rio Muriaé	Rio de Janeiro	Southeast	BRAZIL	Mata Atlantica	02.Sep.1941	-21.71	-41.36	1	Molothrus-alien	Museum	0	0	1	0	0	0	0	0	0	1	1	0	0	0	1	0	0	0	0	0	0	0	0		1
MZUSP 27252	Molothrus bonariensis	bonariensis	male	Trouessartiidae	-	Trouessartia	sp. 8	1	0	1	0	Rio Muriaé	Rio de Janeiro	Southeast	BRAZIL	Mata Atlantica	02.Sep.1941	-21.71	-41.36	0	contamination	Museum	0	0	0	0	0	0	0	0	0	0	0	0	0	0	0	0	0	0	0	0	0	0	0		0
MZUSP 28637	Molothrus bonariensis	bonariensis	female	Proctophyllodidae	Pterodectinae	Amerodectes	molothrus	5	3	2	0	Guarapari	Espírito Santo	Southeast	BRAZIL	Mata Atlantica	15.Oct.1942	-20.65	-40.51	2	Molothrus-specific	Museum	1	1	1	0	1	1	1	0	0	0	0	0	0	0	0	0	0	0	0	0	0	0	0		2
MZUSP 28637	Molothrus bonariensis	bonariensis	female	Xolalgidae	Xolalginae	Xolalgoides	sp. 1	2	1	1	0	Guarapari	Espírito Santo	Southeast	BRAZIL	Mata Atlantica	15.Oct.1942	-20.65	-40.51	1	Molothrus-specific	Museum	0	0	1	0	1	0	1	0	0	0	0	0	0	0	0	0	0	0	0	0	0	0	0		1
MZUSP 28879	Molothrus bonariensis	bonariensis	female	Proctophyllodidae	Proctophyllodinae	Proctophyllodes	molothrus	6	3	3	0	Amparo	São Paulo	Southeast	BRAZIL	Mata Atlantica	30.Jan.1943	-22.7	-46.75	2	Molothrus-specific	Museum	1	1	1	0	1	1	1	0	0	0	0	0	0	0	0	0	0	0	0	0	0	0	0		3
MZUSP 28879	Molothrus bonariensis	bonariensis	female	Proctophyllodidae	Pterodectinae	Amerodectes	molothrus	6	3	3	0	Amparo	São Paulo	Southeast	BRAZIL	Mata Atlantica	30.Jan.1943	-22.7	-46.75	2	Molothrus-specific	Museum	0	0	1	0	1	0	1	0	0	0	0	0	0	0	0	0	0	0	0	0	0	0	0		3
MZUSP 29122	Molothrus bonariensis	bonariensis	female	Proctophyllodidae	Proctophyllodinae	Proctophyllodes	molothrus	6	3	3	0	Cajurú	São Paulo	Southeast	BRAZIL	Mata Atlantica	11.May.1943	-21.26	-47.3	2	Molothrus-specific	Museum	1	1	1	0	1	1	1	0	0	0	0	0	0	0	0	0	0	0	0	0	0	0	0		3
MZUSP 29122	Molothrus bonariensis	bonariensis	female	Proctophyllodidae	Pterodectinae	Amerodectes	molothrus	1	1	0	0	Cajurú	São Paulo	Southeast	BRAZIL	Mata Atlantica	11.May.1943	-21.26	-47.3	1	Molothrus-specific	Museum	0	0	1	0	1	0	1	0	0	0	0	0	0	0	0	0	0	0	0	0	0	0	0		1
MZUSP 29122	Molothrus bonariensis	bonariensis	female	Proctophyllodidae	Pterodectinae	Amerodectes	sp. 17	1	1	0	0	Cajurú	São Paulo	Southeast	BRAZIL	Mata Atlantica	11.May.1943	-21.26	-47.3	0	contamination	Museum	0	0	0	0	0	0	0	0	0	0	0	0	0	0	0	0	0	0	0	0	0	0	0		0
MZUSP 29239	Molothrus bonariensis	bonariensis	male	Proctophyllodidae	Proctophyllodinae	Proctophyllodes	molothrus	5	3	2	0	Serra da Bocaína	Rio de Janeiro	Southeast	BRAZIL	Mata Atlantica	31.Aug.1941	-22.04	-44.66	2	Molothrus-specific	Museum	1	1	1	0	0	0	1	0	0	0	1	1	0	0	0	0	1	1	0	0	0	0	0		2
MZUSP 29239	Molothrus bonariensis	bonariensis	male	Proctophyllodidae	Pterodectinae	Amerodectes	molothrus	2	1	1	0	Serra da Bocaína	Rio de Janeiro	Southeast	BRAZIL	Mata Atlantica	31.Aug.1941	-22.04	-44.66	1	Molothrus-specific	Museum	0	0	1	0	0	0	1	0	0	0	1	0	0	0	0	0	1	0	0	0	0	0	0		1
MZUSP 29239	Molothrus bonariensis	bonariensis	male	Xolalgidae	Xolalginae	Xolalgoides	sp. 1	1	1	0	0	Serra da Bocaína	Rio de Janeiro	Southeast	BRAZIL	Mata Atlantica	31.Aug.1941	-22.04	-44.66	1	Molothrus-specific	Museum	0	0	1	0	0	0	1	0	0	0	1	0	0	0	0	0	1	0	0	0	0	0	0		1
MZUSP 29239	Molothrus bonariensis	bonariensis	male	Psoroptoididae	Pandalurinae	Mesalgoides	sp. 1	5	2	3	0	Serra da Bocaína	Rio de Janeiro	Southeast	BRAZIL	Mata Atlantica	31.Aug.1941	-22.04	-44.66	2	Molothrus-specific	Museum	0	0	1	0	0	0	1	0	0	0	1	0	0	0	0	0	1	0	0	0	0	0	0		2
MZUSP 29239	Molothrus bonariensis	bonariensis	male	Epidermoptidae	-	Metamicrolichus	cf. phasianus	1	1	0	0	Serra da Bocaína	Rio de Janeiro	Southeast	BRAZIL	Mata Atlantica	31.Aug.1941	-22.04	-44.66	1	QSM	Museum	0	0	1	0	0	0	0	0	0	0	0	0	0	0	0	0	1	0	0	0	1	0	0		1
MZUSP 30894	Molothrus bonariensis	bonariensis	female	Proctophyllodidae	Proctophyllodinae	Proctophyllodes	molothrus	1	0	1	0	Cuiabá	Mato Grosso	Central West	BRAZIL	Cerrado	23.May.1944	-15.59	-56.09	1	Molothrus-specific	Museum	1	1	1	0	0	0	1	0	0	0	1	1	0	0	1	1	0	0	0	0	0	0	0		1
MZUSP 30894	Molothrus bonariensis	bonariensis	female	Xolalgidae	Xolalginae	Xolalgoides	sp. 2	1	1	0	0	Cuiabá	Mato Grosso	Central West	BRAZIL	Cerrado	23.May.1944	-15.59	-56.09	1	Molothrus-alien	Museum	0	0	1	0	0	0	0	0	0	1	1	0	0	0	1	0	0	0	0	0	0	0	0		1
MZUSP 30894	Molothrus bonariensis	bonariensis	female	Psoroptoididae	Pandalurinae	Mesalgoides	sp. 1	5	1	4	0	Cuiabá	Mato Grosso	Central West	BRAZIL	Cerrado	23.May.1944	-15.59	-56.09	1	Molothrus-specific	Museum	0	0	1	0	0	0	1	0	0	0	1	0	0	0	1	0	0	0	0	0	0	0	0		2
MZUSP 3126	Molothrus bonariensis	not informed	male	Proctophyllodidae	Proctophyllodinae	Proctophyllodes	molothrus	1	1	0	0	Ilhabela	São Paulo	Southeast	BRAZIL	Mata Atlantica	08.Oct.1896	-23.81	-45.37	1	Molothrus-specific	Museum	1	1	1	0	0	0	1	0	0	0	1	1	0	0	1	1	0	0	0	0	0	0	1	synhospitality	1
MZUSP 3126	Molothrus bonariensis	not informed	male	Proctophyllodidae	Proctophyllodinae	Proctophyllodes	cf. thraupis	1	0	1	0	Ilhabela	São Paulo	Southeast	BRAZIL	Mata Atlantica	08.Oct.1896	-23.81	-45.37	1	Molothrus-alien	Museum	0	0	1	0	0	0	0	0	0	1	1	0	0	0	1	0	0	0	0	0	0	0	1	synhospitality	1
MZUSP 3126	Molothrus bonariensis	not informed	male	Proctophyllodidae	Pterodectinae	Amerodectes	bilineatus	5	4	1	0	Ilhabela	São Paulo	Southeast	BRAZIL	Mata Atlantica	08.Oct.1896	-23.81	-45.37	1	Molothrus-alien	Museum	0	0	1	0	0	0	0	0	0	1	1	0	0	0	1	0	0	0	0	0	0	0	1	synhospitality	2
MZUSP 3126	Molothrus bonariensis	not informed	male	Proctophyllodidae	Pterodectinae	Amerodectes	molothrus	6	3	3	0	Ilhabela	São Paulo	Southeast	BRAZIL	Mata Atlantica	08.Oct.1896	-23.81	-45.37	2	Molothrus-specific	Museum	0	0	1	0	0	0	1	0	0	0	1	0	0	0	1	0	0	0	0	0	0	0	1	synhospitality	3
MZUSP 3126	Molothrus bonariensis	not informed	male	Psoroptoididae	Pandalurinae	Mesalgoides	sp. 1	3	1	2	0	Ilhabela	São Paulo	Southeast	BRAZIL	Mata Atlantica	08.Oct.1896	-23.81	-45.37	1	Molothrus-specific	Museum	0	0	1	0	0	0	1	0	0	0	1	0	0	0	1	0	0	0	0	0	0	0	1	synhospitality	1
MZUSP 3126	Molothrus bonariensis	not informed	male	Psoroptoididae	Pandalurinae	Mesalgoides	sp. 2	1	1	0	0	Ilhabela	São Paulo	Southeast	BRAZIL	Mata Atlantica	08.Oct.1896	-23.81	-45.37	1	Molothrus-alien	Museum	0	0	1	0	0	0	0	0	0	1	1	0	0	0	1	0	0	0	0	0	0	0	1	synhospitality	1
MZUSP 3126	Molothrus bonariensis	not informed	male	Proctophyllodidae	Proctophyllodinae	Proctophyllodes	sp. 14	1	1	0	0	Ilhabela	São Paulo	Southeast	BRAZIL	Mata Atlantica	08.Oct.1896	-23.81	-45.37	0	contamination	Museum	0	0	0	0	0	0	0	0	0	0	0	0	0	0	0	0	0	0	0	0	0	0	0		0
MZUSP 3126	Molothrus bonariensis	not informed	male	Proctophyllodidae	Proctophyllodinae	Proctophyllodes	sp. 1(Z.c)	1	1	0	0	Ilhabela	São Paulo	Southeast	BRAZIL	Mata Atlantica	08.Oct.1896	-23.81	-45.37	0	contamination	Museum	0	0	0	0	0	0	0	0	0	0	0	0	0	0	0	0	0	0	0	0	0	0	0		0
MZUSP 3126	Molothrus bonariensis	not informed	male	Proctophyllodidae	Pterodectinae	Amerodectes	sp. 14	3	2	1	0	Ilhabela	São Paulo	Southeast	BRAZIL	Mata Atlantica	08.Oct.1896	-23.81	-45.37	0	contamination	Museum	0	0	0	0	0	0	0	0	0	0	0	0	0	0	0	0	0	0	0	0	0	0	0		0
MZUSP 3126	Molothrus bonariensis	not informed	male	Trouessartiidae	-	Trouessartia	sp. 3	2	2	0	0	Ilhabela	São Paulo	Southeast	BRAZIL	Mata Atlantica	08.Oct.1896	-23.81	-45.37	0	contamination	Museum	0	0	0	0	0	0	0	0	0	0	0	0	0	0	0	0	0	0	0	0	0	0	0		0
MZUSP 31927	Molothrus bonariensis	bonariensis	male	Proctophyllodidae	Proctophyllodinae	Proctophyllodes	molothrus	4	2	2	0	R. Paranapanema	São Paulo	Southeast	BRAZIL	Mata Atlantica	17.Nov.1946	-22.66	-53.08	2	Molothrus-specific	Museum	1	1	1	0	0	0	1	0	0	0	1	1	0	0	0	0	1	1	0	0	0	0	0		1
MZUSP 31927	Molothrus bonariensis	bonariensis	male	Proctophyllodidae	Pterodectinae	Amerodectes	molothrus	4	2	2	0	P. Paranapanema	São Paulo	Southeast	BRAZIL	Mata Atlantica	17.Nov.1946	-21.95	-51.41	2	Molothrus-specific	Museum	0	0	1	0	0	0	1	0	0	0	1	0	0	0	0	0	1	0	0	0	0	0	0		1
MZUSP 31927	Molothrus bonariensis	bonariensis	male	Psoroptoididae	Pandalurinae	Mesalgoides	sp. 1	5	1	4	0	R. Paranapanema	São Paulo	Southeast	BRAZIL	Mata Atlantica	17.Nov.1946	-22.66	-53.08	1	Molothrus-specific	Museum	0	0	1	0	0	0	1	0	0	0	1	0	0	0	0	0	1	0	0	0	0	0	0		2
MZUSP 31927	Molothrus bonariensis	bonariensis	male	Dermationidae	-	Dermationidae		2	0	2	0	R. Paranapanema	São Paulo	Southeast	BRAZIL	Mata Atlantica	17.Nov.1946	-22.66	-53.08	1	QSM	Museum	0	0	1	0	0	0	0	0	0	0	0	0	0	0	0	0	1	0	0	0	1	0	0		1
MZUSP 31927	Molothrus bonariensis	bonariensis	male	Trouessartiidae	-	Trouessartia	sp. 6	2	0	2	0	R. Paranapanema	São Paulo	Southeast	BRAZIL	Mata Atlantica	17.Nov.1946	-22.66	-53.08	1	Molothrus-specific	Museum	0	0	1	0	0	0	1	0	0	0	1	0	0	0	0	0	1	0	0	0	0	0	0		1
MZUSP 35314	Molothrus bonariensis	bonariensis	male	Proctophyllodidae	Pterodectinae	Amerodectes	molothrus	4	2	2	0	São Domingos	Mato Grosso	Central West	BRAZIL	Amazonia	21.Sep.1949	-15.29	-59.06	2	Molothrus-specific	Museum	1	1	1	0	1	1	1	0	0	0	0	0	0	0	0	0	0	0	0	0	0	0	0		1
MZUSP 35314	Molothrus bonariensis	bonariensis	male	Xolalgidae	Xolalginae	Xolalgoides	sp. 1	1	0	1	0	São Domingos	Mato Grosso	Central West	BRAZIL	Amazonia	21.Sep.1949	-15.29	-59.06	1	Molothrus-specific	Museum	0	0	1	0	1	0	1	0	0	0	0	0	0	0	0	0	0	0	0	0	0	0	0		1
MZUSP 35314	Molothrus bonariensis	bonariensis	male	Psoroptoididae	Pandalurinae	Mesalgoides	sp. 1	1	0	1	0	São Domingos	Mato Grosso	Central West	BRAZIL	Amazonia	21.Sep.1949	-15.29	-59.06	1	Molothrus-specific	Museum	0	0	1	0	1	0	1	0	0	0	0	0	0	0	0	0	0	0	0	0	0	0	0		1
MZUSP 35314	Molothrus bonariensis	bonariensis	male	Trouessartiidae	-	Trouessartia	sp. 6	1	1	0	0	São Domingos	Mato Grosso	Central West	BRAZIL	Amazonia	21.Sep.1949	-15.29	-59.06	1	Molothrus-specific	Museum	0	0	1	0	1	0	1	0	0	0	0	0	0	0	0	0	0	0	0	0	0	0	0		1
MZUSP 35314	Molothrus bonariensis	bonariensis	male	Proctophyllodidae	Proctophyllodinae	Proctophyllodes	sp. 21	3	2	1	0	São Domingos	Mato Grosso	Central West	BRAZIL	Amazonia	21.Sep.1949	-15.29	-59.06	0	contamination	Museum	0	0	0	0	0	0	0	0	0	0	0	0	0	0	0	0	0	0	0	0	0	0	0		0
MZUSP 37692	Molothrus bonariensis	bonariensis	female	Proctophyllodidae	Proctophyllodinae	Proctophyllodes	molothrus	6	3	3	0	Quebrangulo	Alagoas	Northeast	BRAZIL	Mata Atlantica	10.Nov.1951	-9.31	-36.47	2	Molothrus-specific	Museum	1	1	1	0	1	1	1	0	0	0	0	0	0	0	0	0	0	0	0	0	0	0	0		3
MZUSP 37692	Molothrus bonariensis	bonariensis	female	Proctophyllodidae	Pterodectinae	Amerodectes	molothrus	4	2	2	0	Quebrangulo	Alagoas	Northeast	BRAZIL	Mata Atlantica	10.Nov.1951	-9.31	-36.47	2	Molothrus-specific	Museum	0	0	1	0	1	0	1	0	0	0	0	0	0	0	0	0	0	0	0	0	0	0	0		1
MZUSP 37692	Molothrus bonariensis	bonariensis	female	Xolalgidae	Xolalginae	Xolalgoides	sp. 1	1	0	1	0	Quebrangulo	Alagoas	Northeast	BRAZIL	Mata Atlantica	10.Nov.1951	-9.31	-36.47	1	Molothrus-specific	Museum	0	0	1	0	1	0	1	0	0	0	0	0	0	0	0	0	0	0	0	0	0	0	0		1
MZUSP 37692	Molothrus bonariensis	bonariensis	female	Psoroptoididae	Pandalurinae	Mesalgoides	sp. 1	5	3	2	0	Quebrangulo	Alagoas	Northeast	BRAZIL	Mata Atlantica	10.Nov.1951	-9.31	-36.47	2	Molothrus-specific	Museum	0	0	1	0	1	0	1	0	0	0	0	0	0	0	0	0	0	0	0	0	0	0	0		2
MZUSP 39270	Molothrus bonariensis	bonariensis	male	Proctophyllodidae	Proctophyllodinae	Proctophyllodes	molothrus	4	3	1	0	Usina Sinimbú	Alagoas	Northeast	BRAZIL	Mata Atlantica	22.Feb.1957	-9.88	-36.15	2	Molothrus-specific	Museum	1	1	1	0	1	1	1	0	0	0	0	0	0	0	0	0	0	0	0	0	0	0	0		2
MZUSP 39270	Molothrus bonariensis	bonariensis	male	Proctophyllodidae	Pterodectinae	Amerodectes	molothrus	4	2	2	0	Usina Sinimbú	Alagoas	Northeast	BRAZIL	Mata Atlantica	22.Feb.1957	-9.88	-36.15	2	Molothrus-specific	Museum	0	0	1	0	1	0	1	0	0	0	0	0	0	0	0	0	0	0	0	0	0	0	0		1
MZUSP 39270	Molothrus bonariensis	bonariensis	male	Psoroptoididae	Pandalurinae	Mesalgoides	sp. 1	4	2	2	0	Usina Sinimbú	Alagoas	Northeast	BRAZIL	Mata Atlantica	22.Feb.1957	-9.88	-36.15	2	Molothrus-specific	Museum	0	0	1	0	1	0	1	0	0	0	0	0	0	0	0	0	0	0	0	0	0	0	0		1
MZUSP 39270	Molothrus bonariensis	bonariensis	male	Trouessartiidae	-	Trouessartia	sp. 6	3	3	3	0	Usina Sinimbú	Alagoas	Northeast	BRAZIL	Mata Atlantica	22.Feb.1957	-9.88	-36.15	2	Molothrus-specific	Museum	0	0	1	0	1	0	1	0	0	0	0	0	0	0	0	0	0	0	0	0	0	0	0		3
MZUSP 40479	Molothrus bonariensis	bonariensis	male	Proctophyllodidae	Proctophyllodinae	Proctophyllodes	molothrus	5	3	2	0	Coremas	Paraíba	Northeast	BRAZIL	Caatinga	19.Jun.1957	-7	-37.93	2	Molothrus-specific	Museum	1	1	1	0	1	1	1	0	0	0	0	0	0	0	0	0	0	0	0	0	0	0	0		2
MZUSP 40479	Molothrus bonariensis	bonariensis	male	Proctophyllodidae	Pterodectinae	Amerodectes	molothrus	4	2	2	0	Coremas	Paraíba	Northeast	BRAZIL	Caatinga	19.Jun.1957	-7	-37.93	2	Molothrus-specific	Museum	0	0	1	0	1	0	1	0	0	0	0	0	0	0	0	0	0	0	0	0	0	0	0		1
MZUSP 40479	Molothrus bonariensis	bonariensis	male	Proctophyllodidae	Proctophyllodinae	Platyacarus?	sp.	1	1	0	0	Coremas	Paraíba	Northeast	BRAZIL	Caatinga	19.Jun.1957	-7	-37.93	0	contamination	Museum	0	0	0	0	0	0	0	0	0	0	0	0	0	0	0	0	0	0	0	0	0	0	0		0
MZUSP 40479	Molothrus bonariensis	bonariensis	male	Proctophyllodidae	Pterodectinae	Amerodectes	sp. 18	1	1	0	0	Coremas	Paraíba	Northeast	BRAZIL	Caatinga	19.Jun.1957	-7	-37.93	0	contamination	Museum	0	0	0	0	0	0	0	0	0	0	0	0	0	0	0	0	0	0	0	0	0	0	0		0
MZUSP 40479	Molothrus bonariensis	bonariensis	male	Analgidae	Analginae	Analges	sp.	1	0	1	0	Coremas	Paraíba	Northeast	BRAZIL	Caatinga	19.Jun.1957	-7	-37.93	0	contamination	Museum	0	0	0	0	0	0	0	0	0	0	0	0	0	0	0	0	0	0	0	0	0	0	0		0
MZUSP 40480	Molothrus bonariensis	bonariensis	male	Proctophyllodidae	Pterodectinae	Amerodectes	molothrus	1	1	0	0	Coremas	Paraíba	Northeast	BRAZIL	Caatinga	13.Jun.1957	-7	-37.93	1	Molothrus-specific	Museum	1	1	1	0	1	1	1	0	0	0	0	0	0	0	0	0	0	0	0	0	0	0	0		1
MZUSP 40480	Molothrus bonariensis	bonariensis	male	Analgidae	Analginae	Analges	sp. 8	1	1 (heteromorphic)	0	0	Coremas	Paraíba	Northeast	BRAZIL	Caatinga	13.Jun.1957	-7	-37.93	0	contamination	Museum	0	0	0	0	0	0	0	0	0	0	0	0	0	0	0	0	0	0	0	0	0	0	0		0
MZUSP 48919	Molothrus bonariensis	bonariensis	female	Proctophyllodidae	Proctophyllodinae	Proctophyllodes	molothrus	4	3	1	0	São Paulo	São Paulo	Southeast	BRAZIL	Mata Atlantica	18.Sep.1962	-23.58	-46.61	1	Molothrus-specific	Museum	1	1	1	0	0	0	1	0	0	0	1	1	0	0	0	0	1	1	0	0	0	0	0		2
MZUSP 48919	Molothrus bonariensis	bonariensis	female	Proctophyllodidae	Pterodectinae	Amerodectes	molothrus	1	1	0	0	São Paulo	São Paulo	Southeast	BRAZIL	Mata Atlantica	18.Sep.1962	-23.58	-46.61	1	Molothrus-specific	Museum	0	0	1	0	0	0	1	0	0	0	1	0	0	0	0	0	1	0	0	0	0	0	0		1
MZUSP 48919	Molothrus bonariensis	bonariensis	female	Epidermoptidae	-	Microlichus	cf. americanus	1	0	1	0	São Paulo	São Paulo	Southeast	BRAZIL	Mata Atlantica	18.Sep.1962	-23.58	-46.61	1	QSM	Museum	0	0	1	0	0	0	0	0	0	0	0	0	0	0	0	0	1	0	0	0	1	0	0		1
MZUSP 48919	Molothrus bonariensis	bonariensis	female	Psoroptoididae	Pandalurinae	Mesalgoides	sp. 7	3	1	2	0	São Paulo	São Paulo	Southeast	BRAZIL	Mata Atlantica	18.Sep.1962	-23.58	-46.61	0	contamination	Museum	0	0	0	0	0	0	0	0	0	0	0	0	0	0	0	0	0	0	0	0	0	0	0		0
MZUSP 48919	Molothrus bonariensis	bonariensis	female	Psoroptoididae	Pandalurinae	Mesalgoides	sp. 8	1	0	1	0	São Paulo	São Paulo	Southeast	BRAZIL	Mata Atlantica	18.Sep.1962	-23.58	-46.61	0	contamination	Museum	0	0	0	0	0	0	0	0	0	0	0	0	0	0	0	0	0	0	0	0	0	0	0		0
MZUSP 4923	Molothrus bonariensis	not informed	male	Proctophyllodidae	Proctophyllodinae	Proctophyllodes	molothrus	6	3	3	0	Itapira	São Paulo	Southeast	BRAZIL	Mata Atlantica	September.1904	-22.25	-47.82	2	Molothrus-specific	Museum	1	1	1	0	1	1	1	0	0	0	0	0	0	0	0	0	0	0	0	0	0	0	0		3
MZUSP 4923	Molothrus bonariensis	not informed	male	Proctophyllodidae	Pterodectinae	Amerodectes	molothrus	6	3	3	0	Itapira	São Paulo	Southeast	BRAZIL	Mata Atlantica	September.1904	-22.43	-46.82	2	Molothrus-specific	Museum	0	0	1	0	1	0	1	0	0	0	0	0	0	0	0	0	0	0	0	0	0	0	0		3
MZUSP 4925	Molothrus bonariensis	not informed	female	Proctophyllodidae	Proctophyllodinae	Proctophyllodes	molothrus	2	1	1	0	Itirapina	São Paulo	Southeast	BRAZIL	Cerrado	September.1904	-22.25	-47.82	1	Molothrus-specific	Museum	1	1	1	0	1	1	1	0	0	0	0	0	0	0	0	0	0	0	0	0	0	0	0		1
MZUSP 4925	Molothrus bonariensis	not informed	female	Xolalgidae	Xolalginae	Xolalgoides	sp. 1	4	3	1	0	Itirapina	São Paulo	Southeast	BRAZIL	Cerrado	September.1904	-22.25	-47.82	1	Molothrus-specific	Museum	0	0	1	0	1	0	1	0	0	0	0	0	0	0	0	0	0	0	0	0	0	0	0		2
MZUSP 5302	Molothrus bonariensis	not informed	not informed	Proctophyllodidae	Proctophyllodinae	Proctophyllodes	molothrus	4	3	1	0	Mariana	Minas Gerais	Southeast	BRAZIL	Mata Atlantica	1905	-20.37	-43.41	1	Molothrus-specific	Museum	1	1	1	0	1	1	1	0	0	0	0	0	0	0	0	0	0	0	0	0	0	0	0		2
MZUSP 5302	Molothrus bonariensis	not informed	not informed	Proctophyllodidae	Pterodectinae	Amerodectes	molothrus	4	2	2	0	Mariana	Minas Gerais	Southeast	BRAZIL	Mata Atlantica	1905	-20.37	-43.41	2	Molothrus-specific	Museum	0	0	1	0	1	0	1	0	0	0	0	0	0	0	0	0	0	0	0	0	0	0	0		1
MZUSP 5302	Molothrus bonariensis	not informed	not informed	Xolalgidae	Xolalginae	Xolalgoides	sp. 1	1	1	0	0	Mariana	Minas Gerais	Southeast	BRAZIL	Mata Atlantica	1905	-20.37	-43.41	1	Molothrus-specific	Museum	0	0	1	0	1	0	1	0	0	0	0	0	0	0	0	0	0	0	0	0	0	0	0		1
MZUSP 5302	Molothrus bonariensis	not informed	not informed	Trouessartiidae	-	Trouessartia	sp. 6	1	1	0	0	Mariana	Minas Gerais	Southeast	BRAZIL	Mata Atlantica	1905	-20.37	-43.41	1	Molothrus-specific	Museum	0	0	1	0	1	0	1	0	0	0	0	0	0	0	0	0	0	0	0	0	0	0	0		1
MZUSP 5302	Molothrus bonariensis	not informed	not informed	Proctophyllodidae	Proctophyllodinae	Proctophyllodes	attenuatus	1	0	1	0	Mariana	Minas Gerais	Southeast	BRAZIL	Mata Atlantica	1905	-20.37	-43.41	0	contamination	Museum	0	0	0	0	0	0	0	0	0	0	0	0	0	0	0	0	0	0	0	0	0	0	0		0
MZUSP 53031	Molothrus bonariensis	not informed	female	Proctophyllodidae	Proctophyllodinae	Proctophyllodes	molothrus	3	2	1	0	Araguatins	Tocantins	North	BRAZIL	Cerrado	24.Sep.1963	-5.65	-48.11	1	Molothrus-specific	Museum	1	1	1	0	0	0	1	0	0	0	1	1	0	0	0	0	1	1	0	0	0	0	0		1
MZUSP 53031	Molothrus bonariensis	not informed	female	Proctophyllodidae	Pterodectinae	Amerodectes	molothrus	5	2	3	0	Araguatins	Tocantins	North	BRAZIL	Cerrado	24.Sep.1963	-5.65	-48.11	2	Molothrus-specific	Museum	0	0	1	0	0	0	1	0	0	0	1	0	0	0	0	0	1	0	0	0	0	0	0		2
MZUSP 53031	Molothrus bonariensis	not informed	female	Xolalgidae	Xolalginae	Xolalgoides	sp. 1	6	3	3	0	Araguatins	Tocantins	North	BRAZIL	Cerrado	24.Sep.1963	-5.65	-48.11	2	Molothrus-specific	Museum	0	0	1	0	0	0	1	0	0	0	1	0	0	0	0	0	1	0	0	0	0	0	0		3
MZUSP 53031	Molothrus bonariensis	not informed	female	Psoroptoididae	Pandalurinae	Mesalgoides	sp. 1	3	1	2	0	Araguatins	Tocantins	North	BRAZIL	Cerrado	24.Sep.1963	-5.65	-48.11	2	Molothrus-specific	Museum	0	0	1	0	0	0	1	0	0	0	1	0	0	0	0	0	1	0	0	0	0	0	0		1
MZUSP 53031	Molothrus bonariensis	not informed	female	Dermoglyphidae	-	Dermoglyphus	cf. passerinus	1	0	1	0	Araguatins	Tocantins	North	BRAZIL	Cerrado	24.Sep.1963	-5.65	-48.11	1	QSM	Museum	0	0	1	0	0	0	0	0	0	0	0	0	0	0	0	0	1	0	0	0	1	0	0		1
MZUSP 53031	Molothrus bonariensis	not informed	female	Trouessartiidae	-	Trouessartia	sp. 6	6	3	3	0	Araguatins	Tocantins	North	BRAZIL	Cerrado	24.Sep.1963	-5.65	-48.11	2	Molothrus-specific	Museum	0	0	1	0	0	0	1	0	0	0	1	0	0	0	0	0	1	0	0	0	0	0	0		3
MZUSP 53031	Molothrus bonariensis	not informed	female	Xolalgidae	Xolalginae	Xolalgoides	sp. 5	1	1	0	0	Araguatins	Tocantins	North	BRAZIL	Cerrado	24.Sep.1963	-5.65	-48.11	0	contamination	Museum	0	0	0	0	0	0	0	0	0	0	0	0	0	0	0	0	0	0	0	0	0	0	0		0
MZUSP 53031	Molothrus bonariensis	not informed	female	Psoroptoididae	Pandalurinae	Mesalgoides	sp. 10	1	1	0	0	Araguatins	Tocantins	North	BRAZIL	Cerrado	24.Sep.1963	-5.65	-48.11	0	contamination	Museum	0	0	0	0	0	0	0	0	0	0	0	0	0	0	0	0	0	0	0	0	0	0	0		0
MZUSP 53032	Molothrus bonariensis	not informed	male	Proctophyllodidae	Proctophyllodinae	Proctophyllodes	molothrus	6	3	3	0	Araguatins	Tocantins	North	BRAZIL	Cerrado	06.Oct.1963	-5.65	-48.11	2	Molothrus-specific	Museum	1	1	1	0	0	0	1	0	0	0	1	1	0	0	1	1	0	0	0	0	0	0	0		3
MZUSP 53032	Molothrus bonariensis	not informed	male	Proctophyllodidae	Pterodectinae	Amerodectes	molothrus	4	3	1	0	Araguatins	Tocantins	North	BRAZIL	Cerrado	06.Oct.1963	-5.65	-48.11	1	Molothrus-specific	Museum	0	0	1	0	0	0	1	0	0	0	1	0	0	0	1	0	0	0	0	0	0	0	0		2
MZUSP 53032	Molothrus bonariensis	not informed	male	Xolalgidae	Xolalginae	Xolalgoides	sp. 1	3	0	3	0	Araguatins	Tocantins	North	BRAZIL	Cerrado	06.Oct.1963	-5.65	-48.11	1	Molothrus-specific	Museum	0	0	1	0	0	0	1	0	0	0	1	0	0	0	1	0	0	0	0	0	0	0	0		2
MZUSP 53032	Molothrus bonariensis	not informed	male	Trouessartiidae	-	Trouessartia	sp. 6	2	1	1	0	Araguatins	Tocantins	North	BRAZIL	Cerrado	06.Oct.1963	-5.65	-48.11	1	Molothrus-specific	Museum	0	0	1	0	0	0	1	0	0	0	1	0	0	0	1	0	0	0	0	0	0	0	1	synhospitality	1
MZUSP 53032	Molothrus bonariensis	not informed	male	Trouessartiidae	-	Trouessartia	capensis	1	1	0	0	Araguatins	Tocantins	North	BRAZIL	Cerrado	06.Oct.1963	-5.65	-48.11	1	Molothrus-alien	Museum	0	0	1	0	0	0	0	0	0	1	1	0	0	0	1	0	0	0	0	0	0	0	1	synhospitality	1
MZUSP 53032	Molothrus bonariensis	not informed	male	Proctophyllodidae	Pterodectinae	Amerodectes	sp. 11	1	0	1	0	Araguatins	Tocantins	North	BRAZIL	Cerrado	06.Oct.1963	-5.65	-48.11	0	contamination	Museum	0	0	0	0	0	0	0	0	0	0	0	0	0	0	0	0	0	0	0	0	0	0	0		0
MZUSP 53034	Molothrus bonariensis	bonariensis	not informed	Proctophyllodidae	Proctophyllodinae	Proctophyllodes	molothrus	1	0	1	0	Goiânia	Goiás	Central West	BRAZIL	Cerrado	05.Sep.1963	-16.66	-49.25	1	Molothrus-specific	Museum	1	1	1	0	1	1	1	0	0	0	0	0	0	0	0	0	0	0	0	0	0	0	0		1
MZUSP 53034	Molothrus bonariensis	bonariensis	not informed	Psoroptoididae	Pandalurinae	Mesalgoides	sp. 11	1	1	0	0	Goiânia	Goiás	Central West	BRAZIL	Cerrado	05.Sep.1963	-16.66	-49.25	0	contamination	Museum	0	0	0	0	0	0	0	0	0	0	0	0	0	0	0	0	0	0	0	0	0	0	0		0
MZUSP 53964	Molothrus bonariensis	bonariensis	female	Proctophyllodidae	Proctophyllodinae	Proctophyllodes	molothrus	6	4	2	0	Avaré	São Paulo	Southeast	BRAZIL	Mata Atlantica	09.Nov.1963	-23.08	-48.91	2	Molothrus-specific	Museum	1	1	1	0	1	1	1	0	0	0	0	0	0	0	0	0	0	0	0	0	0	0	0		2
MZUSP 63530	Molothrus bonariensis	bonariensis	female	Proctophyllodidae	Pterodectinae	Amerodectes	molothrus	3	1	2	0	Agrestina	Pernambuco	Northeast	BRAZIL	Caatinga	12.Jun.1971	-8.45	-35.93	2	Molothrus-specific	Museum	1	1	1	0	0	0	1	0	0	0	1	1	0	0	1	1	0	0	0	0	0	0	0		1
MZUSP 63530	Molothrus bonariensis	bonariensis	female	Psoroptoididae	Pandalurinae	Mesalgoides	sp. 3	3	1	2	0	Agrestina	Pernambuco	Northeast	BRAZIL	Caatinga	12.Jun.1971	-8.45	-35.93	1	Molothrus-alien	Museum	0	0	1	0	0	0	0	0	0	1	1	0	0	0	1	0	0	0	0	0	0	0	0		1
MZUSP 63530	Molothrus bonariensis	bonariensis	female	Trouessartiidae	-	Trouessartia	sp. 7	4	3	1	0	Agrestina	Pernambuco	Northeast	BRAZIL	Caatinga	12.Jun.1971	-8.45	-35.93	1	Molothrus-alien	Museum	0	0	1	0	0	0	0	0	0	1	1	0	0	0	1	0	0	0	0	0	0	0	1	synhospitality	2
MZUSP 63530	Molothrus bonariensis	bonariensis	female	Trouessartiidae	-	Trouessartia	sp. 6	2	1	1	0	Agrestina	Pernambuco	Northeast	BRAZIL	Caatinga	12.Jun.1971	-8.45	-35.93	1	Molothrus-specific	Museum	0	0	1	0	0	0	1	0	0	0	1	0	0	0	1	0	0	0	0	0	0	0	1	synhospitality	1
MZUSP 63530	Molothrus bonariensis	bonariensis	female	Proctophyllodidae	Pterodectinae	Amerodectes	zonotrichiae	2	2	0	0	Agrestina	Pernambuco	Northeast	BRAZIL	Caatinga	12.Jun.1971	-8.45	-35.93	0	contamination	Museum	0	0	0	0	0	0	0	0	0	0	0	0	0	0	0	0	0	0	0	0	0	0	0		0
MZUSP 63530	Molothrus bonariensis	bonariensis	female	Proctophyllodidae	Pterodectinae	Amerodectes	sp. 19	4	1	3	0	Agrestina	Pernambuco	Northeast	BRAZIL	Caatinga	12.Jun.1971	-8.45	-35.93	0	contamination	Museum	0	0	0	0	0	0	0	0	0	0	0	0	0	0	0	0	0	0	0	0	0	0	0		0
MZUSP 63530	Molothrus bonariensis	bonariensis	female	Analgidae	Analginae	Analges	sp.	1	0	1	0	Agrestina	Pernambuco	Northeast	BRAZIL	Caatinga	12.Jun.1971	-8.45	-35.93	0	contamination	Museum	0	0	0	0	0	0	0	0	0	0	0	0	0	0	0	0	0	0	0	0	0	0	0		0
MZUSP 63530	Molothrus bonariensis	bonariensis	female	Trouessartiidae	-	Trouessartia	sp. 9	2	1	1	0	Agrestina	Pernambuco	Northeast	BRAZIL	Caatinga	12.Jun.1971	-8.45	-35.93	0	contamination	Museum	0	0	0	0	0	0	0	0	0	0	0	0	0	0	0	0	0	0	0	0	0	0	0		0
MZUSP 69174	Molothrus bonariensis	not informed	not informed	Proctophyllodidae	Proctophyllodinae	Proctophyllodes	sp. 16	1	0	1	0	Rio Branco	Acre	North	BRAZIL	Amazonia	30.May.1968	-9.99	-67.81	1	Molothrus-alien	Museum	1	1	1	0	0	0	0	0	0	1	1	1	0	0	1	1	0	0	0	0	0	0	0		1
MZUSP 69174	Molothrus bonariensis	not informed	not informed	Proctophyllodidae	Pterodectinae	Amerodectes	molothrus	4	2	2	0	Rio Branco	Acre	North	BRAZIL	Amazonia	30.May.1968	-9.99	-67.81	2	Molothrus-specific	Museum	0	0	1	0	0	0	1	0	0	0	1	0	0	0	1	0	0	0	0	0	0	0	0		1
MZUSP 69174	Molothrus bonariensis	not informed	not informed	Xolalgidae	Xolalginae	Xolalgoides	sp. 1	2	2	0	0	Rio Branco	Acre	North	BRAZIL	Amazonia	30.May.1968	-9.99	-67.81	1	Molothrus-specific	Museum	0	0	1	0	0	0	1	0	0	0	1	0	0	0	1	0	0	0	0	0	0	0	0		1
MZUSP 69174	Molothrus bonariensis	not informed	not informed	Trouessartiidae	-	Trouessartia	sp. 6	1	1	0	0	Rio Branco	Acre	North	BRAZIL	Amazonia	30.May.1968	-9.99	-67.81	1	Molothrus-specific	Museum	0	0	1	0	0	0	1	0	0	0	1	0	0	0	1	0	0	0	0	0	0	0	1	synhospitality	1
MZUSP 69174	Molothrus bonariensis	not informed	not informed	Trouessartiidae	-	Trouessartia	sp. 7	3	1	2	0	Rio Branco	Acre	North	BRAZIL	Amazonia	30.May.1968	-9.99	-67.81	1	Molothrus-alien	Museum	0	0	1	0	0	0	0	0	0	1	1	0	0	0	1	0	0	0	0	0	0	0	1	synhospitality	1
MZUSP 69174	Molothrus bonariensis	not informed	not informed	Proctophyllodidae	Proctophyllodinae	Nycteridocaulus?	sp.	3	3	0	0	Rio Branco	Acre	North	BRAZIL	Amazonia	30.May.1968	-9.99	-67.81	0	contamination	Museum	0	0	0	0	0	0	0	0	0	0	0	0	0	0	0	0	0	0	0	0	0	0	0		0
MZUSP 69174	Molothrus bonariensis	not informed	not informed	Proctophyllodidae	Proctophyllodinae	Proctophyllodes	sp. 18	2	0	2	0	Rio Branco	Acre	North	BRAZIL	Amazonia	30.May.1968	-9.99	-67.81	0	contamination	Museum	0	0	0	0	0	0	0	0	0	0	0	0	0	0	0	0	0	0	0	0	0	0	0		0
MZUSP 69174	Molothrus bonariensis	not informed	not informed	Analgidae	Analginae	Analges	sp. 7	1	1 (heteromorphic)	0	0	Rio Branco	Acre	North	BRAZIL	Amazonia	30.May.1968	-9.99	-67.81	0	contamination	Museum	0	0	0	0	0	0	0	0	0	0	0	0	0	0	0	0	0	0	0	0	0	0	0		0
MZUSP 69174	Molothrus bonariensis	not informed	not informed	Trouessartiidae	-	Trouessartia	x1	1	1	0	0	Rio Branco	Acre	North	BRAZIL	Amazonia	30.May.1968	-9.99	-67.81	0	contamination	Museum	0	0	0	0	0	0	0	0	0	0	0	0	0	0	0	0	0	0	0	0	0	0	0		0
MZUSP 69175	Molothrus bonariensis	not informed	male	Proctophyllodidae	Pterodectinae	Amerodectes	molothrus	4	3	1	0	Rio Branco	Acre	North	BRAZIL	Amazonia	30.May.1968	-9.99	-67.81	1	Molothrus-specific	Museum	1	1	1	0	0	0	1	0	0	0	1	1	0	0	0	0	1	1	0	0	0	0	0		2
MZUSP 69175	Molothrus bonariensis	not informed	male	Dermoglyphidae	-	Dermoglyphus	cf. passerinus	1	0	1	0	Rio Branco	Acre	North	BRAZIL	Amazonia	30.May.1968	-9.99	-67.81	1	QSM	Museum	0	0	1	0	0	0	0	0	0	0	0	0	0	0	0	0	1	0	0	0	1	0	0		1
MZUSP 69175	Molothrus bonariensis	not informed	male	Proctophyllodidae	Proctophyllodinae	Proctophyllodes	sp. 17	2	2	0	0	Rio Branco	Acre	North	BRAZIL	Amazonia	30.May.1968	-9.99	-67.81	0	contamination	Museum	0	0	0	0	0	0	0	0	0	0	0	0	0	0	0	0	0	0	0	0	0	0	0		0
MZUSP 69175	Molothrus bonariensis	not informed	male	Proctophyllodidae	Proctophyllodinae	Nycteridocaulus?	sp. 2	1	1	0	0	Rio Branco	Acre	North	BRAZIL	Amazonia	30.May.1968	-9.99	-67.81	0	contamination	Museum	0	0	0	0	0	0	0	0	0	0	0	0	0	0	0	0	0	0	0	0	0	0	0		0
MZUSP 69175	Molothrus bonariensis	not informed	male	Proctophyllodidae	Proctophyllodinae	Proctophyllodes	sp. 19	2	2	0	0	Rio Branco	Acre	North	BRAZIL	Amazonia	30.May.1968	-9.99	-67.81	0	contamination	Museum	0	0	0	0	0	0	0	0	0	0	0	0	0	0	0	0	0	0	0	0	0	0	0		0
MZUSP 69175	Molothrus bonariensis	not informed	male	Proctophyllodidae	Proctophyllodinae	Proctophyllodes	sp. 16	1	0	1	0	Rio Branco	Acre	North	BRAZIL	Amazonia	30.May.1968	-9.99	-67.81	0	contamination	Museum	0	0	0	0	0	0	0	0	0	0	0	0	0	0	0	0	0	0	0	0	0	0	0		0
MZUSP 69175	Molothrus bonariensis	not informed	male	Proctophyllodidae	Proctophyllodinae	Proctophyllodes	sp. 20?	1	1	0	0	Rio Branco	Acre	North	BRAZIL	Amazonia	30.May.1968	-9.99	-67.81	0	contamination	Museum	0	0	0	0	0	0	0	0	0	0	0	0	0	0	0	0	0	0	0	0	0	0	0		0
MZUSP 69175	Molothrus bonariensis	not informed	male	Xolalgidae	Xolalginae	Xolalgoides	sp. 4	2	0	2	0	Rio Branco	Acre	North	BRAZIL	Amazonia	30.May.1968	-9.99	-67.81	0	contamination	Museum	0	0	0	0	0	0	0	0	0	0	0	0	0	0	0	0	0	0	0	0	0	0	0		0
MZUSP 69175	Molothrus bonariensis	not informed	male	Trouessartiidae	-	Trouessartia	capensis	1	1	0	0	Rio Branco	Acre	North	BRAZIL	Amazonia	30.May.1968	-9.99	-67.81	0	contamination	Museum	0	0	0	0	0	0	0	0	0	0	0	0	0	0	0	0	0	0	0	0	0	0	0		0
MZUSP 69175	Molothrus bonariensis	not informed	male	Trouessartiidae	-	Trouessartia	sp. 8	1	0	1	0	Rio Branco	Acre	North	BRAZIL	Amazonia	30.May.1968	-9.99	-67.81	0	contamination	Museum	0	0	0	0	0	0	0	0	0	0	0	0	0	0	0	0	0	0	0	0	0	0	0		0
MZUSP 7171	Molothrus bonariensis	not informed	male	Proctophyllodidae	Pterodectinae	Amerodectes	molothrus	4	2	2	0	Humberto de Campos	Maranhão	Northeast	BRAZIL	Cerrado	27.Apr.1907	-2.59	-43.46	2	Molothrus-specific	Museum	1	1	1	0	1	1	1	0	0	0	0	0	0	0	0	0	0	0	0	0	0	0	0		1
MZUSP 7171	Molothrus bonariensis	not informed	male	Xolalgidae	Xolalginae	Xolalgoides	sp. 1	4	2	2	0	Humberto de Campos	Maranhão	Northeast	BRAZIL	Cerrado	27.Apr.1907	-2.59	-43.46	2	Molothrus-specific	Museum	0	0	1	0	1	0	1	0	0	0	0	0	0	0	0	0	0	0	0	0	0	0	0		1
MZUSP 74542	Molothrus bonariensis	not informed	not informed	Proctophyllodidae	Proctophyllodinae	Proctophyllodes	molothrus	4	2	2	0	Três Lagoas	Mato Grosso do Sul	Central West	BRAZIL	Cerrado	21.Oct.1964	-20.75	-51.67	2	Molothrus-specific	Museum	1	1	1	0	0	0	1	0	0	0	1	1	0	0	1	1	0	0	0	0	0	0	0		1
MZUSP 74542	Molothrus bonariensis	not informed	not informed	Proctophyllodidae	Pterodectinae	Amerodectes	molothrus	2	1	1	0	Três Lagoas	Mato Grosso do Sul	Central West	BRAZIL	Cerrado	21.Oct.1964	-20.75	-51.67	1	Molothrus-specific	Museum	0	0	1	0	0	0	1	0	0	0	1	0	0	0	1	0	0	0	0	0	0	0	0		1
MZUSP 74542	Molothrus bonariensis	not informed	not informed	Psoroptoididae	Pandalurinae	Mesalgoides	sp. 2	2	1	1	0	Três Lagoas	Mato Grosso do Sul	Central West	BRAZIL	Cerrado	21.Oct.1964	-20.75	-51.67	1	Molothrus-alien	Museum	0	0	1	0	0	0	0	0	0	1	1	0	0	0	1	0	0	0	0	0	0	0	0		1
MZUSP 74542	Molothrus bonariensis	not informed	not informed	Psoroptoididae	Pandalurinae	Mesalgoides	sp. 3	1	1	0	0	Três Lagoas	Mato Grosso do Sul	Central West	BRAZIL	Cerrado	21.Oct.1964	-20.75	-51.67	0	contamination	Museum	0	0	0	0	0	0	0	0	0	0	0	0	0	0	0	0	0	0	0	0	0	0	0		0
MZUSP 74543	Molothrus bonariensis	bonariensis	female	Proctophyllodidae	Proctophyllodinae	Proctophyllodes	molothrus	5	3	2	0	Três Lagoas	Mato Grosso do Sul	Central West	BRAZIL	Cerrado	21.Oct.1964	-20.75	-51.67	2	Molothrus-specific	Museum	1	1	1	0	1	1	1	0	0	0	0	0	0	0	0	0	0	0	0	0	0	0	0		2
MZUSP 77611	Molothrus bonariensis	bonariensis	not informed	Proctophyllodidae	Proctophyllodinae	Proctophyllodes	sp. 16	6	3	3	0	Tailândia	Pará	North	BRAZIL	Amazonia	January.2004	-2.94	-48.95	2	Molothrus-alien	Museum	1	1	1	0	0	0	0	0	0	1	1	1	1	1	0	0	0	0	0	0	0	0	1	synhospitality	3
MZUSP 77611	Molothrus bonariensis	bonariensis	not informed	Proctophyllodidae	Proctophyllodinae	Proctophyllodes	molothrus	6	3	3	0	Tailândia	Pará	North	BRAZIL	Amazonia	January.2004	-2.94	-48.95	2	Molothrus-specific	Museum	0	0	1	0	0	0	1	0	0	0	1	0	1	0	0	0	0	0	0	0	0	0	1	synhospitality	3
MZUSP 77611	Molothrus bonariensis	bonariensis	not informed	Proctophyllodidae	Pterodectinae	Amerodectes	molothrus	3	2	1	0	Tailândia	Pará	North	BRAZIL	Amazonia	January.2004	-2.94	-48.95	1	Molothrus-specific	Museum	0	0	1	0	0	0	1	0	0	0	1	0	1	0	0	0	0	0	0	0	0	0	0		1
MZUSP 77611	Molothrus bonariensis	bonariensis	not informed	Xolalgidae	Xolalginae	Xolalgoides	sp. 1	2	0	2	0	Tailândia	Pará	North	BRAZIL	Amazonia	January.2004	-2.94	-48.95	1	Molothrus-specific	Museum	0	0	1	0	0	0	1	0	0	0	1	0	1	0	0	0	0	0	0	0	0	0	0		1
MZUSP 77611	Molothrus bonariensis	bonariensis	not informed	Dermoglyphidae	-	Dermoglyphus	cf. passerinus	1	0	1	0	Tailândia	Pará	North	BRAZIL	Amazonia	January.2004	-2.94	-48.95	1	QSM	Museum	0	0	1	0	0	0	0	0	0	0	0	0	1	0	0	0	0	0	0	0	1	0	0		1
MZUSP 77611	Molothrus bonariensis	bonariensis	not informed	Proctophyllodidae	Proctophyllodinae	Nycteridocaulus	sp.	2	2	0	0	Tailândia	Pará	North	BRAZIL	Amazonia	January.2004	-2.94	-48.95	0	contamination	Museum	0	0	0	0	0	0	0	0	0	0	0	0	0	0	0	0	0	0	0	0	0	0	0		0
MZUSP 77611	Molothrus bonariensis	bonariensis	not informed	Psoroptoididae	Pandalurinae	Mesalgoides	sp. 9	1	1	0	0	Tailândia	Pará	North	BRAZIL	Amazonia	January.2004	-2.94	-48.95	0	contamination	Museum	0	0	0	0	0	0	0	0	0	0	0	0	0	0	0	0	0	0	0	0	0	0	0		0
MZUSP 77907	Molothrus bonariensis	not informed	male	Proctophyllodidae	Proctophyllodinae	Proctophyllodes	molothrus	5	3	2	0	Caracol	Piauí	Northeast	BRAZIL	Caatinga	16.Jan.2002	-9.27	-43.33	2	Molothrus-specific	Museum	1	1	1	0	0	0	1	0	0	0	1	1	1	1	0	0	0	0	0	0	0	0	0		2
MZUSP 77907	Molothrus bonariensis	not informed	male	Analgidae	Analginae	Analges	ticotico	6	4 (3 heteromorphic, 1 homeomorphic)	2	0	Caracol	Piauí	Northeast	BRAZIL	Caatinga	16.Jan.2002	-9.27	-43.33	2	Molothrus-alien	Museum	0	0	1	0	0	0	0	0	0	1	1	0	1	0	0	0	0	0	0	0	0	0	0		2
MZUSP 77907	Molothrus bonariensis	not informed	male	Xolalgidae	Xolalginae	Xolalgoides	sp. 1	1	0	1	0	Caracol	Piauí	Northeast	BRAZIL	Caatinga	16.Jan.2002	-9.27	-43.33	1	Molothrus-specific	Museum	0	0	1	0	0	0	1	0	0	0	1	0	1	0	0	0	0	0	0	0	0	0	0		1
MZUSP 77907	Molothrus bonariensis	not informed	male	Dermationidae	-	Dermationidae		1	0	1	0	Caracol	Piauí	Northeast	BRAZIL	Caatinga	16.Jan.2002	-9.27	-43.33	1	QSM	Museum	0	0	1	0	0	0	0	0	0	0	0	0	1	0	0	0	0	0	0	0	1	0	0		1
MZUSP 77907	Molothrus bonariensis	not informed	male	Trouessartiidae	-	Trouessartia	sp. 7	3	1	2	0	Caracol	Piauí	Northeast	BRAZIL	Caatinga	16.Jan.2002	-9.27	-43.33	1	Molothrus-alien	Museum	0	0	1	0	0	0	0	0	0	1	1	0	1	0	0	0	0	0	0	0	0	0	0		1
MZUSP 77907	Molothrus bonariensis	not informed	male	Proctophyllodidae	Proctophyllodinae	Proctophyllodes	sp. 17	1	0	1	0	Caracol	Piauí	Northeast	BRAZIL	Caatinga	16.Jan.2002	-9.27	-43.33	0	contamination	Museum	0	0	0	0	0	0	0	0	0	0	0	0	0	0	0	0	0	0	0	0	0	0	0		0
MZUSP 78517	Molothrus bonariensis	not informed	male	Proctophyllodidae	Proctophyllodinae	Proctophyllodes	molothrus	1	1	0	0	Fordlândia	Pará	North	BRAZIL	Amazonia	04.Oct.1970	-3.6	-55.33	1	Molothrus-specific	Museum	1	1	1	0	0	0	1	0	0	0	1	1	0	0	0	0	1	1	0	0	0	0	0		1
MZUSP 78517	Molothrus bonariensis	not informed	male	Proctophyllodidae	Pterodectinae	Amerodectes	molothrus	5	3	2	0	Fordlândia	Pará	North	BRAZIL	Amazonia	04.Oct.1970	-3.6	-55.33	2	Molothrus-specific	Museum	0	0	1	0	0	0	1	0	0	0	1	0	0	0	0	0	1	0	0	0	0	0	0		2
MZUSP 78517	Molothrus bonariensis	not informed	male	Xolalgidae	Xolalginae	Xolalgoides	sp. 1	3	3	0	0	Fordlândia	Pará	North	BRAZIL	Amazonia	04.Oct.1970	-3.6	-55.33	1	Molothrus-specific	Museum	0	0	1	0	0	0	1	0	0	0	1	0	0	0	0	0	1	0	0	0	0	0	0		2
MZUSP 78517	Molothrus bonariensis	not informed	male	Epidermoptidae	-	Microlichus	cf. americanus	1	0	1	0	Fordlândia	Pará	North	BRAZIL	Amazonia	04.Oct.1970	-3.6	-55.33	1	QSM	Museum	0	0	1	0	0	0	0	0	0	0	0	0	0	0	0	0	1	0	0	0	1	0	0		1
MZUSP 78517	Molothrus bonariensis	not informed	male	Trouessartiidae	-	Trouessartia	sp. 6	6	3	3	0	Fordlândia	Pará	North	BRAZIL	Amazonia	04.Oct.1970	-3.6	-55.33	2	Molothrus-specific	Museum	0	0	1	0	0	0	1	0	0	0	1	0	0	0	0	0	1	0	0	0	0	0	0		3
MZUSP 78517	Molothrus bonariensis	not informed	male	Analgidae	Analginae	Analges	sp.	1	0	1	0	Fordlândia	Pará	North	BRAZIL	Amazonia	04.Oct.1970	-3.6	-55.33	0	contamination	Museum	0	0	0	0	0	0	0	0	0	0	0	0	0	0	0	0	0	0	0	0	0	0	0		0
MZUSP 8503	Molothrus bonariensis	not informed	male	Proctophyllodidae	Proctophyllodinae	Proctophyllodes	carmenmirandae	2	1	1	0	São Paulo	São Paulo	Southeast	BRAZIL	Mata Atlantica	October.1913	-23.58	-46.61	1	Molothrus-alien	Museum	1	1	1	0	0	0	0	1	1	1	0	0	0	0	0	0	0	0	0	0	0	0	0		1
MZUSP 8511	Molothrus bonariensis	not informed	not informed	Proctophyllodidae	Proctophyllodinae	Proctophyllodes	molothrus	5	3	2	0	Barra	Bahia	Northeast	BRAZIL	Cerrado	September.1913	-11.08	-43.14	2	Molothrus-specific	Museum	1	1	1	0	1	1	1	0	0	0	0	0	0	0	0	0	0	0	0	0	0	0	0		2
MZUSP 8511	Molothrus bonariensis	not informed	not informed	Proctophyllodidae	Pterodectinae	Amerodectes	molothrus	1	1	0	0	Barra	Bahia	Northeast	BRAZIL	Cerrado	September.1913	-11.08	-43.14	1	Molothrus-specific	Museum	0	0	1	0	1	0	1	0	0	0	0	0	0	0	0	0	0	0	0	0	0	0	0		1
MZUSP 9883	Molothrus bonariensis	not informed	male	Proctophyllodidae	Proctophyllodinae	Proctophyllodes	molothrus	6	3	3	0	São Paulo	São Paulo	Southeast	BRAZIL	Mata Atlantica	05.Dec.1916	-23.59	-46.58	2	Molothrus-specific	Museum	1	1	1	0	0	0	1	0	0	0	1	1	0	0	0	0	1	1	0	0	0	0	0		3
MZUSP 9883	Molothrus bonariensis	not informed	male	Psoroptoididae	Pandalurinae	Mesalgoides	sp. 1	1	0	1	0	São Paulo	São Paulo	Southeast	BRAZIL	Mata Atlantica	05.Dec.1916	-23.59	-46.58	1	Molothrus-specific	Museum	0	0	1	0	0	0	1	0	0	0	1	0	0	0	0	0	1	0	0	0	0	0	0		1
MZUSP 9883	Molothrus bonariensis	not informed	male	Epidermoptidae	-	Metamicrolichus	cf. phasianus	6	2	3	1	São Paulo	São Paulo	Southeast	BRAZIL	Mata Atlantica	05.Dec.1916	-23.59	-46.58	2	QSM	Museum	0	0	1	0	0	0	0	0	0	0	0	0	0	0	0	0	1	0	0	0	1	0	0		2
MZUSP 9883	Molothrus bonariensis	not informed	male	Proctophyllodidae	Pterodectinae	Amerodectes	sp. 11	1	0	1	0	São Paulo	São Paulo	Southeast	BRAZIL	Mata Atlantica	05.Dec.1916	-23.59	-46.58	0	contamination	Museum	0	0	0	0	0	0	0	0	0	0	0	0	0	0	0	0	0	0	0	0	0	0	0		0
MZUSP 9883	Molothrus bonariensis	not informed	male	Proctophyllodidae	Pterodectinae	Amerodectes	sp. 15	2	0	2	0	São Paulo	São Paulo	Southeast	BRAZIL	Mata Atlantica	05.Dec.1916	-23.59	-46.58	0	contamination	Museum	0	0	0	0	0	0	0	0	0	0	0	0	0	0	0	0	0	0	0	0	0	0	0		0
MZUSP 9883	Molothrus bonariensis	not informed	male	Proctophyllodidae	Pterodectinae	Amerodectes	sp. 16	1	1	0	0	São Paulo	São Paulo	Southeast	BRAZIL	Mata Atlantica	05.Dec.1916	-23.59	-46.58	0	contamination	Museum	0	0	0	0	0	0	0	0	0	0	0	0	0	0	0	0	0	0	0	0	0	0	0		0
N.44	Molothrus bonariensis	not informed	not informed	Analgidae	Analginae	Analges	sp. 1	23	8 (4 homeomorphic, 4 heteromorphic)	13	2	-	Rio Grande do Sul	South	BRAZIL	Pampa	14.Mar.2006	-31.76	-52.33	2	Molothrus-alien	Wash	1	1	1	0	0	0	0	1	1	1	0	0	0	0	0	0	0	0	0	0	0	0	0		3
SUD (sem id)	Molothrus bonariensis	not informed	not informed	Proctophyllodidae	Proctophyllodinae	Proctophyllodes	cf. thraupis	5	3	2	0	Campinas	São Paulo	Southeast	BRAZIL	Mata Atlantica	-	-22.9	-47.05	2	Molothrus-alien	Wash	1	1	1	0	0	0	0	0	0	1	1	1	1	1	0	0	0	0	0	0	0	0	0		2
SUD (sem id)	Molothrus bonariensis	not informed	not informed	Analgidae	Analginae	Analges	sp. 6	7	6 (3 heteromorphic, 3 homeomorphic)	2	0	Campinas	São Paulo	Southeast	BRAZIL	Mata Atlantica	-	-22.9	-47.05	2	Molothrus-alien	Wash	0	0	1	0	0	0	0	0	0	1	1	0	1	0	0	0	0	0	0	0	0	0	0		2
SUD (sem id)	Molothrus bonariensis	not informed	not informed	Analgidae	Anomalginae	Strelkoviacarus	brasiliensis	5	1	4	0	Campinas	São Paulo	Southeast	BRAZIL	Mata Atlantica	-	-22.9	-47.05	2	QSM	Wash	0	0	1	0	0	0	0	0	0	0	0	0	1	0	0	0	0	0	0	0	1	0	0		2
SUD (sem id)	Molothrus bonariensis	not informed	not informed	Xolalgidae	Xolalginae	Xolalgoides	sp. 1	5	3	2	0	Campinas	São Paulo	Southeast	BRAZIL	Mata Atlantica	-	-22.9	-47.05	2	Molothrus-specific	Wash	0	0	1	0	0	0	1	0	0	0	1	0	1	0	0	0	0	0	0	0	0	0	0		2
SUD (sem id)	Molothrus bonariensis	not informed	not informed	Trouessartiidae	-	Trouessartia	aff. megaplax	6	3	3	0	Campinas	São Paulo	Southeast	BRAZIL	Mata Atlantica	-	-22.9	-47.05	2	Molothrus-alien	Wash	0	0	1	0	0	0	0	0	0	1	1	0	1	0	0	0	0	0	0	0	0	0	0		3
SUL-01	Molothrus bonariensis	not informed	not informed	Proctophyllodidae	Pterodectinae	Amerodectes	molothrus	1	1	0	0	Rio Grande	Rio Grande do Sul	South	BRAZIL	Pampa	12.Sep.2017	-32.41	-52.82	2	Molothrus-specific	Field	1	1	1	0	1	1	1	0	0	0	0	0	0	0	0	0	0	0	0	0	0	0	0		1
SUL-15	Molothrus bonariensis	not informed	not informed	Proctophyllodidae	Proctophyllodinae	Proctophyllodes	molothrus	8	3	5	0	Londrina	Paraná	South	BRAZIL	Mata Atlantica	05.Oct.2017	-23.32	-51.19	2	Molothrus-specific	Field	1	1	1	0	1	1	1	0	0	0	0	0	0	0	0	0	0	0	0	0	0	0	0		3
SUL-16	Molothrus bonariensis	not informed	not informed	Proctophyllodidae	Proctophyllodinae	Proctophyllodes	molothrus	8	4	4	0	Londrina	Paraná	South	BRAZIL	Mata Atlantica	04.Oct.2017	-23.32	-51.19	2	Molothrus-specific	Field	1	1	1	0	1	1	1	0	0	0	0	0	0	0	0	0	0	0	0	0	0	0	0		3
SUL-16	Molothrus bonariensis	not informed	not informed	Proctophyllodidae	Pterodectinae	Amerodectes	molothrus	6	3	3	0	Londrina	Paraná	South	BRAZIL	Mata Atlantica	04.Oct.2017	-23.32	-51.19	2	Molothrus-specific	Field	0	0	1	0	1	0	1	0	0	0	0	0	0	0	0	0	0	0	0	0	0	0	0		3
SUL-16	Molothrus bonariensis	not informed	not informed	Psoroptoididae	Pandalurinae	Mesalgoides	sp. 1	4	2	2	0	Londrina	Paraná	South	BRAZIL	Mata Atlantica	04.Oct.2017	-23.32	-51.19	2	Molothrus-specific	Field	0	0	1	0	1	0	1	0	0	0	0	0	0	0	0	0	0	0	0	0	0	0	0		1
SUL-17	Molothrus bonariensis	not informed	not informed	Proctophyllodidae	Proctophyllodinae	Proctophyllodes	molothrus	2	0	2	0	Londrina	Paraná	South	BRAZIL	Mata Atlantica	04.Oct.2017	-23.32	-51.19	2	Molothrus-specific	Field	1	1	1	0	1	1	1	0	0	0	0	0	0	0	0	0	0	0	0	0	0	0	0		1
SUL-18	Molothrus bonariensis	not informed	not informed	Proctophyllodidae	Proctophyllodinae	Proctophyllodes	molothrus	4	2	2	0	Londrina	Paraná	South	BRAZIL	Mata Atlantica	04.Oct.2017	-23.32	-51.19	2	Molothrus-specific	Field	1	1	1	0	1	1	1	0	0	0	0	0	0	0	0	0	0	0	0	0	0	0	0		1
SUL-18	Molothrus bonariensis	not informed	not informed	Proctophyllodidae	Pterodectinae	Amerodectes	molothrus	6	3	3	0	Londrina	Paraná	South	BRAZIL	Mata Atlantica	04.Oct.2017	-23.32	-51.19	2	Molothrus-specific	Field	0	0	1	0	1	0	1	0	0	0	0	0	0	0	0	0	0	0	0	0	0	0	0		3
SP-23 [G133416]	Molothrus bonariensis	not informed	not informed	Proctophyllodidae	Proctophyllodinae	Proctophyllodes	molothrus	4	3	1	0	Rio Claro	São Paulo	Southeast	BRAZIL	Mata Atlantica	31.Aug.2017	-22.41	-47.56	2	Molothrus-specific	Field	1	1	1	0	1	1	1	0	0	0	0	0	0	0	0	0	0	0	0	0	0	0	0		2
SP-25 [F64540]	Molothrus bonariensis	not informed	not informed	Proctophyllodidae	Pterodectinae	Amerodectes	molothrus	2	1	1	0	Rio Claro	São Paulo	Southeast	BRAZIL	Mata Atlantica	31.Aug.2017	-22.41	-47.56	2	Molothrus-specific	Field	1	1	1	0	1	1	1	0	0	0	0	0	0	0	0	0	0	0	0	0	0	0	0		1
SP-26 [G133415]	Molothrus bonariensis	not informed	not informed	Proctophyllodidae	Proctophyllodinae	Proctophyllodes	molothrus	6	3	3	0	Rio Claro	São Paulo	Southeast	BRAZIL	Mata Atlantica	31.Aug.2017	-22.41	-47.56	2	Molothrus-specific	Field	1	1	1	0	1	1	1	0	0	0	0	0	0	0	0	0	0	0	0	0	0	0	0		3
SP-26 [G133415]	Molothrus bonariensis	not informed	not informed	Proctophyllodidae	Pterodectinae	Amerodectes	molothrus	6	3	3	0	Rio Claro	São Paulo	Southeast	BRAZIL	Mata Atlantica	31.Aug.2017	-22.41	-47.56	2	Molothrus-specific	Field	0	0	1	0	1	0	1	0	0	0	0	0	0	0	0	0	0	0	0	0	0	0	0		3
SP-28 [G133425]	Molothrus bonariensis	not informed	not informed	Proctophyllodidae	Pterodectinae	Amerodectes	molothrus	1	0	1	0	Rio Claro	São Paulo	Southeast	BRAZIL	Mata Atlantica	31.Aug.2017	-22.41	-47.56	2	Molothrus-specific	Field	1	1	1	0	1	1	1	0	0	0	0	0	0	0	0	0	0	0	0	0	0	0	0		1
SP-29 [G133421]	Molothrus bonariensis	not informed	not informed	Proctophyllodidae	Proctophyllodinae	Proctophyllodes	molothrus	2	0	2	0	Rio Claro	São Paulo	Southeast	BRAZIL	Mata Atlantica	31.Aug.2017	-22.41	-47.56	2	Molothrus-specific	Field	1	1	1	0	1	1	1	0	0	0	0	0	0	0	0	0	0	0	0	0	0	0	0		1
SP-29 [G133421]	Molothrus bonariensis	not informed	not informed	Proctophyllodidae	Pterodectinae	Amerodectes	molothrus	2	0	2	0	Rio Claro	São Paulo	Southeast	BRAZIL	Mata Atlantica	31.Aug.2017	-22.41	-47.56	2	Molothrus-specific	Field	0	0	1	0	1	0	1	0	0	0	0	0	0	0	0	0	0	0	0	0	0	0	0		1
SP-32 [G133434]	Molothrus bonariensis	not informed	not informed	Proctophyllodidae	Proctophyllodinae	Proctophyllodes	molothrus	5	3	2	0	Rio Claro	São Paulo	Southeast	BRAZIL	Mata Atlantica	02.Feb.2018	-22.41	-47.56	2	Molothrus-specific	Field	1	1	1	0	1	1	1	0	0	0	0	0	0	0	0	0	0	0	0	0	0	0	0		2
SP-36	Molothrus bonariensis	not informed	not informed	Proctophyllodidae	Proctophyllodinae	Proctophyllodes	molothrus	10	5	5	0	Rio Claro	São Paulo	Southeast	BRAZIL	Mata Atlantica	26.Sep.2018	-22.41	-47.56	2	Molothrus-specific	Field	1	1	1	0	1	1	1	0	0	0	0	0	0	0	0	0	0	0	0	0	0	0	0		3
SP-36	Molothrus bonariensis	not informed	not informed	Psoroptoididae	Pandalurinae	Mesalgoides	sp. 1	1	0	1	0	Rio Claro	São Paulo	Southeast	BRAZIL	Mata Atlantica	26.Sep.2018	-22.41	-47.56	2	Molothrus-specific	Field	0	0	1	0	1	0	1	0	0	0	0	0	0	0	0	0	0	0	0	0	0	0	0		1
SP-36	Molothrus bonariensis	not informed	not informed	Xolalgidae	Xolalginae	Xolalgoides	sp. 1	6	3	3	0	Rio Claro	São Paulo	Southeast	BRAZIL	Mata Atlantica	26.Sep.2018	-22.41	-47.56	2	Molothrus-specific	Field	0	0	1	0	1	0	1	0	0	0	0	0	0	0	0	0	0	0	0	0	0	0	0		3
SP-40 [G133442]	Molothrus bonariensis	not informed	not informed	Proctophyllodidae	Proctophyllodinae	Proctophyllodes	molothrus	6	3	3	0	Rio Claro	São Paulo	Southeast	BRAZIL	Mata Atlantica	04.Oct.2018	-22.41	-47.56	2	Molothrus-specific	Field	1	1	1	0	1	1	1	0	0	0	0	0	0	0	0	0	0	0	0	0	0	0	0		3
SP-41 [G133439]	Molothrus bonariensis	not informed	not informed	Trouessartiidae	-	Trouessartia	cf. sicaliae	2	2	0	0	Rio Claro	São Paulo	Southeast	BRAZIL	Mata Atlantica	04.Oct.2018	-22.41	-47.56	2	Molothrus-alien	Field	1	1	1	0	0	0	0	0	0	1	1	1	0	0	1	1	0	0	0	0	0	0	0		1
SP-41 [G133439]	Molothrus bonariensis	not informed	not informed	Psoroptoididae	Pandalurinae	Mesalgoides	sp. 1	1	1	0	0	Rio Claro	São Paulo	Southeast	BRAZIL	Mata Atlantica	04.Oct.2018	-22.41	-47.56	2	Molothrus-specific	Field	0	0	1	0	0	0	1	0	0	0	1	0	0	0	1	0	0	0	0	0	0	0	0		1
SP-41 [G133439]	Molothrus bonariensis	not informed	not informed	Proctophyllodidae	Proctophyllodinae	Proctophyllodes	molothrus	4	2	2	0	Rio Claro	São Paulo	Southeast	BRAZIL	Mata Atlantica	04.Oct.2018	-22.41	-47.56	2	Molothrus-specific	Field	0	0	1	0	0	0	1	0	0	0	1	0	0	0	1	0	0	0	0	0	0	0	0		1
SP-42 [G133441]	Molothrus bonariensis	not informed	not informed	Proctophyllodidae	Pterodectinae	Amerodectes	molothrus	6	3	3	0	Rio Claro	São Paulo	Southeast	BRAZIL	Mata Atlantica	04.Oct.2018	-22.41	-47.56	2	Molothrus-specific	Field	1	1	1	0	1	1	1	0	0	0	0	0	0	0	0	0	0	0	0	0	0	0	0		3
SP-42 [G133441]	Molothrus bonariensis	not informed	not informed	Proctophyllodidae	Proctophyllodinae	Proctophyllodes	molothrus	6	3	3	0	Rio Claro	São Paulo	Southeast	BRAZIL	Mata Atlantica	04.Oct.2018	-22.41	-47.56	2	Molothrus-specific	Field	0	0	1	0	1	0	1	0	0	0	0	0	0	0	0	0	0	0	0	0	0	0	0		3
SP-45 [G133450]	Molothrus bonariensis	not informed	not informed	Proctophyllodidae	Proctophyllodinae	Proctophyllodes	molothrus	1	0	1	0	Rio Claro	São Paulo	Southeast	BRAZIL	Mata Atlantica	13.Dec.2018	-22.41	-47.56	2	Molothrus-specific	Field	1	1	1	0	1	1	1	0	0	0	0	0	0	0	0	0	0	0	0	0	0	0	0		1
SP-45 [G133450]	Molothrus bonariensis	not informed	not informed	Proctophyllodidae	Pterodectinae	Amerodectes	molothrus	10	5	5	0	Rio Claro	São Paulo	Southeast	BRAZIL	Mata Atlantica	13.Dec.2018	-22.41	-47.56	2	Molothrus-specific	Field	0	0	1	0	1	0	1	0	0	0	0	0	0	0	0	0	0	0	0	0	0	0	0		3
UNB-04	Molothrus bonariensis	not informed	not informed	Proctophyllodidae	Proctophyllodinae	Proctophyllodes	molothrus	6	3	3	0	Brasília	Distrito Federal	Central West	BRAZIL	Cerrado	06.Nov.2018	-15.76	-47.86	2	Molothrus-specific	Field	1	1	1	0	1	1	1	0	0	0	0	0	0	0	0	0	0	0	0	0	0	0	0		3
UNB-04	Molothrus bonariensis	not informed	not informed	Proctophyllodidae	Pterodectinae	Amerodectes	molothrus	6	3	3	0	Brasília	Distrito Federal	Central West	BRAZIL	Cerrado	06.Nov.2018	-15.76	-47.86	2	Molothrus-specific	Field	0	0	1	0	1	0	1	0	0	0	0	0	0	0	0	0	0	0	0	0	0	0	0		3
UNB-05	Molothrus bonariensis	not informed	not informed	Proctophyllodidae	Proctophyllodinae	Proctophyllodes	molothrus	6	3	3	0	Brasília	Distrito Federal	Central West	BRAZIL	Cerrado	07.Nov.2018	-15.76	-47.86	2	Molothrus-specific	Field	1	1	1	0	1	1	1	0	0	0	0	0	0	0	0	0	0	0	0	0	0	0	0		3
SUL-20.1	Molothrus bonariensis	not informed	not informed	-	-	-		-	-	-	-	Londrina	Paraná	South	BRAZIL	Mata Atlantica	04.Oct.2017	-23.32	-51.19		no mites	Field	1	0	0	1	0	0	0	0	0	0	0	0	0	0	0	0	0	0	0	0	0	0	0		-
MPEG 41367	Molothrus bonariensis	not informed	female	-	-	-		-	-	-	-	Itacarambi	Minas Gerais	Southeast	BRAZIL	Mata Atlantica	15.Oct.1982	-	-		no mites	Museum	1	0	0	1	0	0	0	0	0	0	0	0	0	0	0	0	0	0	0	0	0	0	0		-
																						Totals	144	139	365	5	147	73	273	9	7	69	185	58	35	7	121	36	50	14	2	1	23	1	40
