# Supplementary material for: Horizontal transmission maintains host specificity and codiversification of symbionts in a brood parasitic host
Source: Commun Biol. 2023 Nov 16;6:1171. doi: 10.1038/s42003-023-05535-1 (PMC10654585; doi:10.1038/s42003-023-05535-1)
Supplement: Supplementary file 5 — Supplementary Data 2 [file 42003_2023_5535_MOESM5_ESM.xlsx]

## Sheet: Phylogenetic Analyzed Mites
Supplementary Data 2. GenBank accession numbers, host and collection information.
Unique ID (LGAP DNA extraction code)	Host Code	Host Family	Host Species	Mite Species	Region	Country	COX1	HSP70	SRP54	EF1a	28S	18S	Data Description
LGAP-1	SP-04	Turdidae	Turdus leucomelas	Amerodectes turdinus	Rio Claro, SP	BRAZIL	MW814651	MW829254	-	-	-	-	putative foster parent (this study)
LGAP-2	SUL-04	Turdidae	Turdus amaurochalinus	Trouessartia incisa	Rio Grande, Rio Grande do Sul	BRAZIL	MW814590	-	-	-	-	-	putative foster parent (this study)
LGAP-3	SUL-11	Turdidae	Turdus rufiventris	Amerodectes turdinus	Curitiba, Paraná	BRAZIL	MW814652	-	-	-	-	-	putative foster parent (this study)
LGAP-5	PA-10	Turdidae	Turdus leucomelas	Amerodectes turdinus	Belém, Pará	BRAZIL	MW814653	MW829255	-	-	-	-	putative foster parent (this study)
LGAP-6	RN-08	Turdidae	Turdus leucomelas	Amerodectes turdinus	Natal, Rio Grande do Norte	BRAZIL	MW814654	-	-	-	-	-	putative foster parent (this study)
LGAP-7	UNB-06	Turdidae	Turdus amaurochalinus	Tyrannidectes amaurochalinus	Brasília, Distrito Federal	BRAZIL	MW814655	MW829256	-	-	-	-	putative foster parent (this study)
LGAP-8	SUL-20	Turdidae	Turdus leucomelas	Tyrannidectes? -	Londrina, Paraná	BRAZIL	MW814656	-	-	-	-	-	putative foster parent (this study)
LGAP-9	MS-10	Turdidae	Turdus leucomelas	Tyrannidectes amaurochalinus	Três Lagoas, Mato Grosso do Sul	BRAZIL	MW814657	-	-	-	-	-	putative foster parent (this study)
LGAP-10	SP-02	Turdidae	Turdus amaurochalinus	Amerodectes turdinus	Rio Claro, SP	BRAZIL	MW814658	-	-	-	-	-	putative foster parent (this study)
LGAP-11	SUL-04	Turdidae	Turdus amaurochalinus	Proctophyllodes sp. ?	Rio Grande, Rio Grande do Sul	BRAZIL	MW814621	-	-	-	-	-	putative foster parent (this study)
LGAP-12	PE-04	Turdidae	Turdus rufiventris	Tyrannidectes fissuratus	Recife, Pernambuco	BRAZIL	MW814659	-	-	-	-	-	putative foster parent (this study)
LGAP-13	PE-04	Turdidae	Turdus rufiventris	Amerodectes turdinus	Recife, Pernambuco	BRAZIL	MW814660	-	-	-	-	-	putative foster parent (this study)
LGAP-14	UNB-01	Turdidae	Turdus rufiventris	Tyrannidectes amaurochalinus	Brasília, Distrito Federal	BRAZIL	MW814661	-	-	-	-	-	putative foster parent (this study)
LGAP-15	AC-09	Turdidae	Turdus ignobilis	Amerodectes turdinus	Rio Branco, Acre	BRAZIL	MW814662	MW829257	-	-	-	-	putative foster parent (this study)
LGAP-16	SP-34	Tyrannidae	Pitangus sulphuratus	Amerodectes pitangi	Rio Claro, SP	BRAZIL	MW814663	MW829258	-	-	-	-	putative foster parent (this study)
LGAP-17	SUL-22	Tyrannidae	Pitangus sulphuratus	Amerodectes pitangi	Londrina, Paraná	BRAZIL	MW814664	-	-	-	-	-	putative foster parent (this study)
LGAP-18	PA-01	Tyrannidae	Pitangus sulphuratus	Amerodectes sp. 1	Belém, Pará	BRAZIL	MW814665	MW829259	-	-	-	-	putative foster parent (this study)
LGAP-19	RN-14	Tyrannidae	Pitangus sulphuratus	Amerodectes pitangi	Natal, Rio Grande do Norte	BRAZIL	MW814666	MW829260	-	-	-	-	putative foster parent (this study)
LGAP-21	MG-02	Tyrannidae	Xolmis cinereus	Amerodectes sp. 1?	Belo Horizonte, Minas Gerais	BRAZIL	MW814667	MW829261	-	-	-	-	putative foster parent (this study)
LGAP-22	SP-30	Passerellidae	Zonotrichia capensis	Amerodectes sp. 1	Rio Claro, SP	BRAZIL	MW814668	MW829262	-	-	-	-	putative foster parent (this study)
LGAP-23	SP-42	Icteridae	Molothrus bonariensis	Amerodectes molothrus	Rio Claro, SP	BRAZIL	MW814669	MW829263	-	-	-	-	Molothrus bonariensis (this study)
LGAP-24	SP-47	Icteridae	Molothrus bonariensis	Amerodectes molothrus	Rio Claro, SP	BRAZIL	MW814670	-	-	-	-	-	Molothrus bonariensis (this study)
LGAP-26	SUL-18	Icteridae	Molothrus bonariensis	Amerodectes molothrus	Londrina, Paraná	BRAZIL	MW814671	-	-	-	-	-	Molothrus bonariensis (this study)
LGAP-27	SP-53	Thraupidae	Tangara sayaca	Amerodectes tangarae	Rio Claro, SP	BRAZIL	MW814672	-	-	-	-	-	putative foster parent (this study)
LGAP-28	AC-07	Thraupidae	Tangara palmarum	Amerodectes storkani	Rio Branco, Acre	BRAZIL	MW814673	-	-	-	-	-	putative foster parent (this study)
LGAP-29	AC-07	Thraupidae	Tangara palmarum	Amerodectes thraupicola	Rio Branco, Acre	BRAZIL	MW814674	-	-	-	-	-	putative foster parent (this study)
LGAP-30	RN-17	Thraupidae	Tangara palmarum	Amerodectes thraupicola	Natal, Rio Grande do Norte	BRAZIL	MW814675	-	-	-	-	-	putative foster parent (this study)
LGAP-32	RN-20	Thraupidae	Tangara sayaca	Amerodectes thraupicola	Natal, Rio Grande do Norte	BRAZIL	MW814676	-	-	-	-	-	putative foster parent (this study)
LGAP-33	PE-06	Thraupidae	Tangara sayaca	Amerodectes bilineatus	Recife, Pernambuco	BRAZIL	MW814677	MW829264	-	-	-	-	putative foster parent (this study)
LGAP-34	PE-06	Thraupidae	Tangara sayaca	Amerodectes thraupicola	Recife, Pernambuco	BRAZIL	MW814678	MW829265	-	-	-	-	putative foster parent (this study)
LGAP-35	SP-48	Thraupidae	Tangara palmarum	Amerodectes tangarae	Rio Claro, SP	BRAZIL	MW814679	-	-	-	-	-	putative foster parent (this study)
LGAP-36	SP-10	Thraupidae	Tangara cayana	Amerodectes tangarae	Rio Claro, SP	BRAZIL	MW814680	-	-	-	-	-	putative foster parent (this study)
LGAP-37	PE-03	Thraupidae	Tangara cayana	Amerodectes tangarae	Recife, Pernambuco	BRAZIL	MW814681	MW829266	-	-	-	-	putative foster parent (this study)
LGAP-38	RN-22	Thraupidae	Tangara cayana	Amerodectes tangarae	Natal, Rio Grande do Norte	BRAZIL	MW814682	-	-	-	-	-	putative foster parent (this study)
LGAP-39	MS-05	Thraupidae	Dacnis cayana	Amerodectes sp.	Três Lagoas, Mato Grosso do Sul	BRAZIL	MW814683	MW829267	-	-	-	-	putative foster parent (this study)
LGAP-40	SP-44	Mimidae	Mimus saturninus	Metapterodectes saturninus	Rio Claro, SP	BRAZIL	MW814684	-	-	-	-	-	putative foster parent (this study)
LGAP-41	SUL-14	Mimidae	Mimus saturninus	Metapterodectes saturninus	Curitiba, Paraná	BRAZIL	MW814685	-	-	-	-	-	putative foster parent (this study)
LGAP-42	UNB-02	Mimidae	Mimus saturninus	Metapterodectes saturninus?	Brasília, Distrito Federal	BRAZIL	MW814686	MW829268	-	-	-	-	putative foster parent (this study)
LGAP-43	SP-51	Thraupidae	Coereba flaveola	Amerodectes sp.	Rio Claro, SP	BRAZIL	MW814687	MW829269	-	-	-	-	putative foster parent (this study)
LGAP-44	RN-01	Thraupidae	Coereba flaveola	Amerodectes sp. 2	Natal, Rio Grande do Norte	BRAZIL	MW814688	-	-	-	-	-	putative foster parent (this study)
LGAP-45	RN-21	Vireonidae	Vireo chivi	Amerodectes vireonis	Natal, Rio Grande do Norte	BRAZIL	MW814689	MW829270	-	-	-	-	putative foster parent (this study)
LGAP-46	SP-06	Thraupidae	Sicalis flaveola	Amerodectes sicalis	Rio Claro, SP	BRAZIL	MW814690	MW829271	-	-	-	-	putative foster parent (this study)
LGAP-47	MG-01	Thraupidae	Sicalis flaveola	Proctophyllodes sp. nov.	Belo Horizonte, Minas Gerais	BRAZIL	MW814647	-	-	-	-	-	putative foster parent (this study)
LGAP-48	SUL-07	Thraupidae	Sicalis luteola	Amerodectes sicalis?	Rio Grande, Rio Grande do Sul	BRAZIL	MW814691	-	-	-	-	-	putative foster parent (this study)
LGAP-49	SP-27	Furnariidae	Furnarius rufus	Metapterodectes furnarius?	Rio Claro, SP	BRAZIL	MW814692	-	-	-	-	-	putative foster parent (this study)
LGAP-50	UNB-09	Furnariidae	Furnarius rufus	Metapterodectes furnarius?	Brasília, Distrito Federal	BRAZIL	MW814693	MW829272	-	-	-	-	putative foster parent (this study)
LGAP-51	UFRPE-01	Furnariidae	Furnarius figulus	Tyrannidectes sp.	Recife, Pernambuco	BRAZIL	MW814694	MW829273	-	-	-	-	putative foster parent (this study)
LGAP-52	PA-05	Rhynchocyclidae	Mionectes oleagineus	Anisophyllodes aff. pipromorphae	Belém, Pará	BRAZIL	MW814695	-	-	-	-	-	putative foster parent (this study)
LGAP-53	SP-54	Tyrannidae	Machetornis rixosa	Tyrannidectes sp. nov.	Rio Claro, SP	BRAZIL	MW814696	MW829274	-	-	-	-	putative foster parent (this study)
LGAP-54	UNB-07	Tyrannidae	Machetornis rixosa	Tyrannidectes sp. nov.	Brasília, Distrito Federal	BRAZIL	MW814697	-	-	-	-	-	putative foster parent (this study)
LGAP-55	UNB-08	Tyrannidae	Machetornis rixosa	Tyrannidectes sp. nov.	Brasília, Distrito Federal	BRAZIL	MW814698	-	-	-	-	-	putative foster parent (this study)
LGAP-56	SP-39	Furnariidae	Lepidocolaptes angutirostris	Pterodectinae -	Rio Claro, SP	BRAZIL	MW814699	-	-	-	-	-	putative foster parent (this study)
LGAP-57	SUL-06	Polioptilidae	Polioptila dumicula	Amerodectes sp. nov.	Rio Grande, Rio Grande do Sul	BRAZIL	MW814700	-	-	-	-	-	putative foster parent (this study)
LGAP-58	PA-02	Thraupidae	Ramphocelus carbo	Amerodectes aff. tiaris	Belém, Pará	BRAZIL	MW814703	-	-	-	-	-	putative foster parent (this study)
LGAP-59	PA-02	Thraupidae	Ramphocelus carbo	Amerodectes aff. storkani	Belém, Pará	BRAZIL	MW814701	MW829275	-	-	-	-	putative foster parent (this study)
LGAP-60	AC-22	Thraupidae	Ramphocelus carbo	Amerodectes cf. dumetellae/tiaris	Rio Branco, Acre	BRAZIL	MW814702	MW829276	-	-	-	-	putative foster parent (this study)
LGAP-61	SP-04	Turdidae	Turdus leucomelas	Trouessartia serrana	Rio Claro, SP	BRAZIL	MW814591	-	-	-	-	-	putative foster parent (this study)
LGAP-62	SUL-20	Turdidae	Turdus leucomelas	Trouessartia serrana	Londrina, Paraná	BRAZIL	MW814592	MW829221	-	-	-	-	putative foster parent (this study)
LGAP-63	PA-09	Turdidae	Turdus leucomelas	Trouessartia sp.	Belém, Pará	BRAZIL	MW814593	MW829222	-	-	-	-	putative foster parent (this study)
LGAP-64	RN-15	Turdidae	Turdus leucomelas	Trouessartia serrana	Natal, Rio Grande do Norte	BRAZIL	MW814594	MW829223	-	-	-	-	putative foster parent (this study)
LGAP-65	SP-05	Turdidae	Turdus amaurochalinus	Trouessartia aff. Incisa	Rio Claro, SP	BRAZIL	MW814595	-	-	-	-	-	putative foster parent (this study)
LGAP-66	SUL-04	Turdidae	Turdus amaurochalinus	Trouessartia sp.	Rio Grande, Rio Grande do Sul	BRAZIL	MW814596	-	-	-	-	-	putative foster parent (this study)
LGAP-67	UNB-06	Turdidae	Turdus amaurochalinus	Trouessartia aff. Incisa?	Brasília, Distrito Federal	BRAZIL	MW814597	-	-	-	-	-	putative foster parent (this study)
LGAP-68	PE-04	Turdidae	Turdus rufiventris	Trouessartia serrana	Recife, Pernambuco	BRAZIL	MW814598	-	-	-	-	-	putative foster parent (this study)
LGAP-69	PE-04	Turdidae	Turdus rufiventris	Trouessartia sp. nov.?	Recife, Pernambuco	BRAZIL	MW814599	-	-	-	-	-	putative foster parent (this study)
LGAP-70	UNB-01	Turdidae	Turdus rufiventris	Trouessartia aff. incisa?	Brasília, Distrito Federal	BRAZIL	MW814600	-	-	-	-	-	putative foster parent (this study)
LGAP-71	AC-09	Turdidae	Turdus ignobilis	Trouessartia serrana	Rio Branco, Acre	BRAZIL	MW814601	MW829224	-	-	-	-	putative foster parent (this study)
LGAP-72	PA-01	Tyrannidae	Pitangus sulphuratus	Trouessartia sp. Nov. aff. chaquensis	Belém, Pará	BRAZIL	MW814602	MW829225	-	-	-	-	putative foster parent (this study)
LGAP-73	RN-26	Tyrannidae	Pitangus sulphuratus	Trouessartia sp. Nov. aff. chaquensis	Natal, Rio Grande do Norte	BRAZIL	MW814603	-	-	-	-	-	putative foster parent (this study)
LGAP-74	MS-07	Tyrannidae	Pitangus sulphuratus	Trouessartia sp. Nov. aff. chaquensis	Três Lagoas, Mato Grosso do Sul	BRAZIL	MW814604	-	-	-	-	-	putative foster parent (this study)
LGAP-75	SP-24	Passerellidae	Zonotrichia capensis	Trouessartia capensis	Rio Claro, SP	BRAZIL	MW814605	MW829226	-	-	-	-	putative foster parent (this study)
LGAP-76	SP-41	Icteridae	Molothrus bonariensis	Trouessartia sp.	Rio Claro, SP	BRAZIL	MW814606	MW829227	-	-	-	-	Molothrus bonariensis (this study)
LGAP-77	SP-53	Thraupidae	Tangara sayaca	Trouessartia sp. 1	Rio Claro, SP	BRAZIL	MW814607	MW829228	-	-	-	-	putative foster parent (this study)
LGAP-78	PE-07	Thraupidae	Tangara sayaca	Trouessartia sp. 2	Recife, Pernambuco	BRAZIL	MW814608	MW829229	-	-	-	-	putative foster parent (this study)
LGAP-79	AC-08	Thraupidae	Tangara palmarum	Trouessartia sp. 3?	Rio Branco, Acre	BRAZIL	MW814609	MW829230	-	-	-	-	putative foster parent (this study)
LGAP-80	RN-17	Thraupidae	Tangara palmarum	Trouessartia sp. 2	Natal, Rio Grande do Norte	BRAZIL	MW814610	-	-	-	-	-	putative foster parent (this study)
LGAP-81	PA-06	Thraupidae	Tangara episcopus	Trouessartia sp. 4?	Belém, Pará	BRAZIL	MW814611	-	-	-	-	-	putative foster parent (this study)
LGAP-82	SUL-10	Furnariidae	Furnarius rufus	Trouessartia aff. incisa?	Curitiba, Paraná	BRAZIL	MW814612	MW829231	-	-	-	-	putative foster parent (this study)
LGAP-83	SUL-10	Furnariidae	Furnarius rufus	Trouessartia sp. Nov	Curitiba, Paraná	BRAZIL	MW814613	MW829232	-	-	-	-	putative foster parent (this study)
LGAP-84	UFRPE-02	Furnariidae	Furnarius figulus	Trouessartia sp. Nov	Recife, Pernambuco	BRAZIL	MW814614	MW829233	-	-	-	-	putative foster parent (this study)
LGAP-85	SP-06	Thraupidae	Sicalis flaveola	Trouessartia sicaliae	Rio Claro, SP	BRAZIL	MW814615	MW829234	-	-	-	-	putative foster parent (this study)
LGAP-86	SUL-02	Thraupidae	Sicalis luteola	Trouessartia cf. sicaliae	Rio Grande, Rio Grande do Sul	BRAZIL	MW814616	MW829235	-	-	-	-	putative foster parent (this study)
LGAP-87	MG-01	Thraupidae	Sicalis flaveola	Trouessartia sicaliae	Belo Horizonte, Minas Gerais	BRAZIL	MW814617	-	-	-	-	-	putative foster parent (this study)
LGAP-88	SP-44	Mimidae	Mimus saturninus	Trouessartia aff. Incisa	Rio Claro, SP	BRAZIL	MW814618	MW829236	-	-	-	-	putative foster parent (this study)
LGAP-89	AC-22	Thraupidae	Ramphocelus carbo	Trouessartia sp.	Porto Acre, Acre	BRAZIL	MW814619	-	-	-	-	-	putative foster parent (this study)
LGAP-90	PA-02	Thraupidae	Ramphocelus carbo	Trouessartia sp.	Belém, Pará	BRAZIL	MW814620	MW829237	-	-	-	-	putative foster parent (this study)
LGAP-92	SP-04	Turdidae	Turdus leucomelas	Proctophyllodes sp.	Rio Claro, SP	BRAZIL	MW814634	MW829245	-	-	-	-	putative foster parent (this study)
LGAP-93	SUL-20	Turdidae	Turdus leucomelas	Proctophyllodes sp.	Londrina, Paraná	BRAZIL	MW814635	-	-	-	-	-	putative foster parent (this study)
LGAP-94	PA-10	Turdidae	Turdus leucomelas	Proctophyllodes sp.	Belém, Pará	BRAZIL	MW814622	MW829238	-	-	-	-	putative foster parent (this study)
LGAP-95	SP-05	Turdidae	Turdus amaurochalinus	Proctophyllodes sp.	Rio Claro, SP	BRAZIL	MW814625	MW829240	-	-	-	-	putative foster parent (this study)
LGAP-96	SUL-21	Turdidae	Turdus amaurochalinus	Proctophyllodes sp.	Londrina, Paraná	BRAZIL	MW814626	-	-	-	-	-	putative foster parent (this study)
LGAP-97	SUL-11	Turdidae	Turdus rufiventris	Proctophyllodes sp.	Curitiba, Paraná	BRAZIL	MW814627	MW829241	-	-	-	-	putative foster parent (this study)
LGAP-98	SP-23	Icteridae	Molothrus bonariensis	Proctophyllodes sp.	Rio Claro, SP	BRAZIL	MW814623	MW829239	-	-	-	-	Molothrus bonariensis (this study)
LGAP-99	SUL-15	Icteridae	Molothrus bonariensis	Proctophyllodes sp.	Londrina, Paraná	BRAZIL	MW814624	-	-	-	-	-	Molothrus bonariensis (this study)
LGAP-100	UNB-04	Icteridae	Molothrus bonariensis	Proctophyllodes sp.	Brasília, Distrito Federal	BRAZIL	MW814628	-	-	-	-	-	Molothrus bonariensis (this study)
LGAP-101	SP-10	Thraupidae	Tangara cayana	Proctophyllodes sp.	Rio Claro, SP	BRAZIL	MW814629	MW829242	-	-	-	-	putative foster parent (this study)
LGAP-102	RN-22	Thraupidae	Tangara cayana	Proctophyllodes sp.	Natal, Rio Grande do Norte	BRAZIL	MW814630	MW829243	-	-	-	-	putative foster parent (this study)
LGAP-103	PE-03	Thraupidae	Tangara cayana	Proctophyllodes sp.	Recife, Pernambuco	BRAZIL	MW814631	-	-	-	-	-	putative foster parent (this study)
LGAP-104	SP-22	Thraupidae	Tangara sayaca	Proctophyllodes sp.	Rio Claro, SP	BRAZIL	MW814632	MW829244	-	-	-	-	putative foster parent (this study)
LGAP-105	RN-20	Thraupidae	Tangara sayaca	Proctophyllodes sp.	Natal, Rio Grande do Norte	BRAZIL	MW814633	-	-	-	-	-	putative foster parent (this study)
LGAP-107	AC-07	Thraupidae	Tangara palmarum	Proctophyllodes sp.	Rio Branco, Acre	BRAZIL	MW814636	MW829246	-	-	-	-	putative foster parent (this study)
LGAP-108	RN-17	Thraupidae	Tangara palmarum	Proctophyllodes sp.	Natal, Rio Grande do Norte	BRAZIL	MW814637	-	-	-	-	-	putative foster parent (this study)
LGAP-109	SP-51	Thraupidae	Coereba flaveola	Proctophyllodes sp.	Rio Claro, SP	BRAZIL	MW814638	MW829247	-	-	-	-	putative foster parent (this study)
LGAP-110	RN-06	Thraupidae	Coereba flaveola	Proctophyllodes sp.	Natal, Rio Grande do Norte	BRAZIL	MW814639	MW829248	-	-	-	-	putative foster parent (this study)
LGAP-112	SP-33	Furnariidae	Furnarius rufus	Nycteridocaulus sp.	Rio Claro, SP	BRAZIL	MW814640	-	-	-	-	-	putative foster parent (this study)
LGAP-113	SUL-10	Furnariidae	Furnarius rufus	Nycteridocaulus sp.	Curitiba, Paraná	BRAZIL	MW814641	MW829249	-	-	-	-	putative foster parent (this study)
LGAP-114	SUL-06	Polioptilidae	Polioptila dumicula	Nycteridocaulus sp.	Rio Grande, Rio Grande do Sul	BRAZIL	MW814642	-	-	-	-	-	putative foster parent (this study)
LGAP-116	AC-18	Rhynchocyclidae	Onychorhynchus coronatus	Nycteridocaulus sp.	Porto Acre, Acre	BRAZIL	MW814643	MW829250	-	-	-	-	putative foster parent (this study)
LGAP-118	SUL-13	Tyrannidae	Pitangus sulphuratus	Nycteridocaulus sp.	Curitiba, Paraná	BRAZIL	MW814644	-	-	-	-	-	putative foster parent (this study)
LGAP-120	RN-14	Tyrannidae	Pitangus sulphuratus	Nycteridocaulus sp.	Natal, Rio Grande do Norte	BRAZIL	MW814645	MW829251	-	-	-	-	putative foster parent (this study)
LGAP-121	MS-07	Tyrannidae	Pitangus sulphuratus	Nycteridocaulus sp.	Três Lagoas, Mato Grosso do Sul	BRAZIL	MW814646	MW829252	-	-	-	-	putative foster parent (this study)
LGAP-123	MG-01	Thraupidae	Sicalis flaveola	Proctophyllodes sp.	Belo Horizonte, Minas Gerais	BRAZIL	MW814648	-	-	-	-	-	putative foster parent (this study)
LGAP-125	UNB-05	Icteridae	Molothrus bonariensis	Proctophyllodes sp.	Brasília, Distrito Federal	BRAZIL	MW814649	-	-	-	-	-	Molothrus bonariensis (this study)
LGAP-128	AA-01	Thraupidae	Piranga olivacea	Proctophyllodes pirangae	Ann Arbor, Michigan	USA	MW814650	MW829253	-	-	-	-	putative foster parent (this study)
LGAP-142	BMOC 08-0515-484	Icteridae	Icterus pustulatus	Amerodectes sp.	Jalisco	MEXICO	MW814707	-	-	-	-	-	putative foster parent (this study)
LGAP-147	BMOC 08-0515-508	Icteridae	Molothrus ater	Amerodectes sp.	Jalisco	MEXICO	MW814704	-	-	-	-	-	Molothrus ater (this study)
LGAP-148	BMOC 08-0515-508	Icteridae	Molothrus ater	Proctophyllodes sp.	Jalisco	MEXICO	MW814705	-	-	-	-	-	Molothrus ater (this study)
LGAP-149	BMOC 08-0515-508	Icteridae	Molothrus ater	Proctophyllodes sp.	Jalisco	MEXICO	MW814706	-	-	-	-	-	Molothrus ater (this study)
-	-	Parulidae	Icteria virens	Proctophyllodes trisetosus	Arkansas	USA	KY491636.1	-	-	-	-	-	GenBank
-	-	Parulidae	Vermivora chrysoptera	Proctophyllodes quadratus	Pennsylvania	USA	KY491632.1	-	-	-	-	-	GenBank
-	-	Parulidae	Leiothlyps peregrina	Proctophyllodes quadratus	Illinois	USA	KY491631.1	-	-	-	-	-	GenBank
-	-	Parulidae	Setophaga ruticilla	Amerodectes ischyros	Pennsylvania	USA	KY491577.1	-	-	-	-	-	GenBank
-	-	Parulidae	Seiurus aurocapilla	Amerodectes seiurus	Tennessee	USA	KY491622.1	-	-	-	-	-	GenBank
-	-	Parulidae	Geothlypis trichas	Amerodectes hribari	Arkansas	USA	KY491608.1	-	-	-	-	-	GenBank
-	-	Parulidae	Protonotaria citrea	Amerodectes protonotaria	Arkansas	USA	KY491605.1	-	-	-	-	-	GenBank
-	-	Parulidae	Parkesia noveboracensis	Amerodectes jonesborensis	Illinois	USA	KY491606.1	-	-	-	-	-	GenBank
-	-	Parulidae	Setophaga dominica	Amerodectes charitomenos	Missouri	USA	KY491595.1	-	-	-	-	-	GenBank
AD1200	BMOC 08-0515-149	Corvidae	Cyanocorax sanblasianus	Gabucinia sp. n. aff. delibata	Jalisco	MEXICO	KU203072	JQ001387	JQ001072	JQ000771	JQ000467	JQ000159	GenBank
AD717	BMOC 06-1124-001	Steatornithidae	Steatornis caripensis	Steatacarus bifiditibia	Cajamarca	PERU	KU203090	JQ001492	JQ001177	JQ000872	JQ000572	JQ000264	GenBank
AD770	BMOC 06-1026-001	Regulidae	Regulus satrapa	Calcealges sp. n.	Michigan	USA	KU203091	JQ001493	JQ001178	JQ000873	JQ000573	JQ000265	GenBank
AD752	BMOC 06-1119-160	Muscicapidae	Erithacus rubecula	Trouessartia rubecula	Kaliningradskaya Oblast'	RUSSIA	KU203092	JQ001494	JQ001179	JQ000874	JQ000574	JQ000266	GenBank
AD952	BMOC 07-0314-003	Parulidae	Seiurus aurocapilla	Trouessartia sp. n.	Michigan	USA	KU203093	JQ001495	JQ001180	JQ000875	JQ000575	JQ000267	GenBank
AD742	BMOC 06-1119-055	Locustellidae	Locustella naevia	Trouessartia kratochvili	Kaliningradskaya Oblast'	RUSSIA	KU203094	JQ001496	JQ001181	JQ000876	JQ000576	JQ000268	GenBank
AD744	BMOC 06-1119-093	Regulidae	Regulus regulus	Trouessartia reguli	Kaliningradskaya Oblast'	RUSSIA	KU203095	JQ001497	JQ001182	JQ000877	JQ000577	JQ000269	GenBank
AD768	BMOC 06-1026-001	Regulidae	Regulus satrapa	Trouessartia reguli	Michigan	USA	KU203096	JQ001498	JQ001183	JQ000878	JQ000578	JQ000270	GenBank
AD694	BMOC 05-0915-001	Turdidae	Catharus ustulatus	Trouessartia sp. n. aff. incisa	Michigan	USA	KU203097	JQ001499	JQ001184	JQ000879	JQ000579	JQ000271	GenBank
AD642	BMOC 06-0306-006	Thraupidae	Tiaris olivaceus	Trouessartia sp. n. aff. capensis	Puntarenas	COSTA RICA	KU203098	JQ001500	JQ001185	EU152786	JQ000580	JQ000272	GenBank
AD616	BMOC 03-0831-023	Muscicapidae	Sheppardia bocagei	Trouessartia sp. n.	Kigoma Region	TANZANIA	KU203099	JQ001501	JQ001186	JQ000880	JQ000581	JQ000273	GenBank
AD1131	BMOC 08-0608-004	Zosteropidae	Zosterops erythropleurus	Proctophyllodes aff. ceratophyllus	Primorskiy Kray	RUSSIA	KU203109	KU202833	KU202982	KU202758	KU202908	KU203248	GenBank
AD1468	BMOC 12-0128-006	Aegithalidae	Aegithalos caudatus	Proctophyllodes valchukae	Primorskiy Kray	RUSSIA	KU203110	KU202834	KU202983	KU202759	KU202909	KU203249	GenBank
AD1472	BMOC 12-0128-019	Acrocephalidae	Acrocephalus scirpaceus	Proctophyllodes vassilevi	Kaliningradskaya Oblast'	RUSSIA	KU203111	KU202835	KU202984	KU202760	KU202910	KU203250	GenBank
AD812	BMOC 07-1015-052	Muscicapidae	Luscinia svecica	Proctophyllodes caulifer	Ongtüstik Qazaqstan	KAZAKHSTAN	KU203112	KU202836	KU202985	KU202761	KU202911	KU203251	GenBank
AD1469	BMOC 12-0128-009	Muscicapidae	Cyanoptila cyanomelana	Proctophyllodes sp. n.	Primorskiy Kray	RUSSIA	KU203113	KU202837	KU202986	KU202762	KU202912	KU203252	GenBank
AD997	BMOC 06-1119-024	Muscicapidae	Erithacus rubecula	Proctophyllodes rubeculinus	Kaliningradskaya Oblast'	RUSSIA	KU203114	KU202838	KU202987	KU202763	KU202913	KU203253	GenBank
AD875	BMOC 07-1015-128	Muscicapidae	Phoenicurus erythronotus	Proctophyllodes aff. cotyledon	Ongtüstik Qazaqstan	KAZAKHSTAN	KU203115	KU202839	KU202988	KU202764	KU202914	KU203254	GenBank
AD743	BMOC 06-1119-070	Phylloscopidae	Phylloscopus trochilus	Proctophyllodes doleophyes	Kaliningradskaya Oblast'	RUSSIA	KU203116	JQ001513	JQ001198	JQ000892	JQ000593	JQ000285	GenBank
AD638	BMOC 03-0831-023	Muscicapidae	Sheppardia bocagei	Proctophyllodes sp.	Kigoma Region	TANZANIA	KU203117	JQ001514	JQ001199	EU152793	JQ000594	JQ000286	GenBank
AD963	BMOC 07-0328-001	Scolopacidae	Scolopax minor	Proctophyllodes aff. scolopacinus	Michigan	USA	KU203118	KU202840	KU202989	KU202765	KU202915	KU203255	GenBank
AD751	BMOC 06-1119-131	Scolopacidae	Scolopax rusticola	Proctophyllodes scolopacinus	Kaliningradskaya Oblast'	RUSSIA	KU203119	JQ001515	JQ001200	JQ000893	JQ000595	JQ000287	GenBank
AD1459	BMOC 12-0128-018	Turdidae	Turdus merula	Proctophyllodes weigoldi	Kaliningradskaya Oblast'	RUSSIA	KU203120	KU202841	KU202990	KU202766	KU202916	KU203256	GenBank
AD1470	BMOC 12-0128-013	Turdidae	Turdus merula	Proctophyllodes weigoldi	Kaliningradskaya Oblast'	RUSSIA	KU203121	KU202842	KU202991	KU202767	KU202917	KU203257	GenBank
AD1638	BMOC 13-0420-004	Sittidae	Sitta europaea	Proctophyllodes vitzthumi	Primorskiy Kray	RUSSIA	KU203122	KU202843	KU202992	KU202768	KU202918	KU203258	GenBank
AD712	BMOC 06-0910-080	Corvidae	Corvus corone	Proctophyllodes detruncatus	Irkutskaya Oblast'	RUSSIA	KU203123	JQ001516	JQ001201	JQ000894	JQ000596	JQ000288	GenBank
AD715	BMOC 06-0910-084	Corvidae	Corvus monedula	Proctophyllodes detruncatus	Irkutskaya Oblast'	RUSSIA	KU203124	JQ001517	JQ001202	JQ000895	JQ000597	JQ000289	GenBank
AD1460	BMOC 12-0128-020	Corvidae	Corvus macrorhynchos	Proctophyllodes detruncatus	Sakhalinskaya Oblast'	RUSSIA	KU203125	KU202844	KU202993	KU202769	KU202919	KU203259	GenBank
AD822	BMOC 06-1119-066	Motacillidae	Motacilla alba	Proctophyllodes motacillae	Kaliningradskaya Oblast'	RUSSIA	KU203126	KU202845	KU202994	KU202770	KU202920	KU203260	GenBank
AD1630	BMOC 07-1119-184	Motacillidae	Anthus spinoletta	Proctophyllodes schwerinensis	Ongtüstik Qazaqstan	KAZAKHSTAN	KU203127	KU202846	KU202995	KU202771	KU202921	KU203261	GenBank
AD1464	BMOC 12-0128-011	Fringillidae	Coccothraustes coccothraustes	Proctophyllodes fuchsi	Kaliningradskaya Oblast'	RUSSIA	KU203128	KU202847	KU202996	KU202772	KU202922	KU203262	GenBank
AD823	BMOC 06-1119-120	Corvidae	Garrulus glandarius	Proctophyllodes glandarinus	Kaliningradskaya Oblast'	RUSSIA	KU203129	KU202848	KU202997	KU202773	KU202923	KU203263	GenBank
AD1466	BMOC 12-0128-012	Fringillidae	Loxia curvirostra	Proctophyllodes loxiae	Kaliningradskaya Oblast'	RUSSIA	KU203130	KU202849	KU202998	KU202774	KU202924	KU203264	GenBank
AD645	BMOC 06-0602-001	Bombycillidae	Bombycilla cedrorum	Proctophyllodes ampelidis	Michigan	USA	KU203131	HM165125	JQ001203	HM165095	HM165065	HM165035	GenBank
AD1047	BMOC 06-0612-067	Parulidae	Setophaga caerulescens	Proctophyllodes sp. n. aff. breviquadratus	North Carolina	USA	KU203132	KU202850	KU202999	KU202775	KU202925	KU203265	GenBank
AD1140	BMOC 08-0515-010	Parulidae	Setophaga magnolia	Proctophyllodes dendroicae	Veracruz	MEXICO	KU203133	KU202851	KU203000	KU202776	KU202926	KU203266	GenBank
AD1147	BMOC 08-0515-065	Parulidae	Cardellina pusilla	Proctophyllodes aff. dendroicae	Veracruz	MEXICO	KU203134	KU202852	KU203001	KU202777	KU202927	KU203267	GenBank
AD1148	BMOC 08-0515-067	Parulidae	Oreothlypis peregrina	Proctophyllodes quadratus	Veracruz	MEXICO	KU203135	KU202853	KU203002	KU202778	KU202928	KU203268	GenBank
AD1154	BMOC 08-0515-087	Thraupidae	Thraupis abbas	Proctophyllodes thraupis	Veracruz	MEXICO	KU203136	KU202854	KU203003	KU202779	KU202929	KU203269	GenBank
AD1178	BMOC 08-0515-112	Thraupidae	Thraupis episcopus cana	Proctophyllodes thraupis	Veracruz	MEXICO	KU203137	KU202855	KU203004	KU202780	KU202930	KU203270	GenBank
AD1239	BMOC 08-0515-333	Fringillidae	Euphonia hirundinacea	Proctophyllodes euphoniae	Veracruz	MEXICO	KU203138	KU202856	KU203005	KU202781	KU202931	KU203271	GenBank
AD1144	BMOC 08-0515-052	Cardinalidae	Habia rubica	Proctophyllodes habiae	Veracruz	MEXICO	KU203139	KU202857	KU203006	KU202782	KU202932	KU203272	GenBank
AD1175	BMOC 08-0515-104	Icteridae	Psarocolius montezuma	Proctophyllodes attenuatus	Veracruz	MEXICO	KU203140	KU202858	KU203007	KU202783	KU202933	KU203273	GenBank
AD1185	BMOC 08-0515-118	Thraupidae	Sporophila torqueola	Proctophyllodes sporophilae	Veracruz	MEXICO	KU203141	KU202859	KU203008	KU202784	KU202934	KU203274	GenBank
AD1633	BMOC 08-0515-475	Cardinalidae	Cyanocompsa parellina	Proctophyllodes longiphyllus	Jalisco	MEXICO	KU203142	KU202860	KU203009	KU202785	KU202935	KU203275	GenBank
AD1242	BMOC 08-0515-389	Thraupidae	Tiaris olivaceus	Proctophyllodes sp. n. aff. gularis	Veracruz	MEXICO	KU203143	KU202861	KU203010	KU202786	KU202936	KU203276	GenBank
AD1251	BMOC 08-0515-503	Vireonidae	Vireo flavoviridis	Proctophyllodes stoddardi	Jalisco	MEXICO	KU203144	KU202862	KU203011	KU202787	KU202937	KU203277	GenBank
AD1249	BMOC 08-0515-459	Icteridae	Icterus pustulatus	Proctophyllodes icteri	Jalisco	MEXICO	KU203145	KU202863	KU203012	KU202788	KU202938	KU203278	GenBank
AD1198	BMOC 08-0515-149	Corvidae	Cyanocorax sanblasianus	Proctophyllodes sp. n.	Jalisco	MEXICO	KU203146	KU202864	KU203013	KU202789	KU202939	KU203279	GenBank
AD912	BMOC 07-0703-002	Cardinalidae	Cardinalis cardinalis	Proctophyllodes longiphyllus	Michigan	USA	KU203147	KU202865	KU203014	KU202790	KU202940	KU203280	GenBank
AD975	BMOC 07-0402-002	Icteridae	Sturnella magna	Proctophyllodes trisetosus	Michigan	USA	KU203148	KU202866	KU203015	KU202791	KU202941	KU203281	GenBank
AD925	BMOC 07-0914-003	Emberizidae	Zonotrichia albicollis	Proctophyllodes aff. polyxenus	Michigan	USA	KU203149	HM165126	KU203016	HM165096	HM165066	HM165036	GenBank
AD965	BMOC 07-0423-004	Icteridae	Agelaius phoeniceus	Proctophyllodes egglestoni	Michigan	USA	KU203150	HM165127	KU203017	HM165097	HM165067	HM165037	GenBank
AD1657	BMOC 13-0810-004	Motacillidae	Anthus trivialis	Proctophyllodes anthi	Kaliningradskaya Oblast'	RUSSIA	KU203151	KU202867	KU203018	KU202792	KU202942	KU203282	GenBank
AD1658	BMOC 13-0810-005	Motacillidae	Anthus campestris	Proctophyllodes markovetsi	Kaliningradskaya Oblast'	RUSSIA	KU203152	KU202868	KU203019	KU202793	KU202943	KU203283	GenBank
AD745	BMOC 06-1119-094	Prunellidae	Prunella modularis	Joubertophyllodes modularis	Kaliningradskaya Oblast'	RUSSIA	KU203153	HM165128	JQ001204	HM165098	HM165068	HM165038	GenBank
AD1129	BMOC 08-0608-002	Emberizidae	Emberiza spodocephala	Joubertophyllodes modularis	Primorskiy Kray	RUSSIA	KU203154	KU202869	KU203020	HM165099	HM165069	HM165039	GenBank
AD854	BMOC 07-1015-037	Emberizidae	Emberiza schoeniclus	Joubertophyllodes proximus	Ongtüstik Qazaqstan	KAZAKHSTAN	KU203155	HM165130	JQ001205	HM165100	HM165070	HM165040	GenBank
AD1132	BMOC 08-0608-005	Emberizidae	Emberiza aureola	Joubertophyllodes ampullaceus	Primorskiy Kray	RUSSIA	KU203156	HM165131	JQ001206	HM165101	HM165071	HM165041	GenBank
AD1027	BMOC 07-1119-088	Prunellidae	Prunella atrogularis	Proctophyllodes megaphyllus	Ongtüstik Qazaqstan	KAZAKHSTAN	KU203157	HM165132	KU203021	KU202794	HM165072	HM165042	GenBank
AD923	BMOC 07-0626-001	Cardinalidae	Pheucticus ludovicianus	Proctophyllodes pheuctici	Michigan	USA	KU203158	KU202870	KU203022	KU202795	KU202944	KU203284	GenBank
AD1130	BMOC 08-0608-003	Paradoxornithidae	Sinosuthora webbiana	Proctophyllodes sp. n.	Primorskiy Kray	RUSSIA	KU203159	KU202871	KU203023	HM165103	HM165073	HM165043	GenBank
AD846	BMOC 06-1119-068	Acrocephalidae	Acrocephalus schoenobaenus	Proctophyllodes clavatus	Kaliningradskaya Oblast'	RUSSIA	KU203160	HM165134	KU203024	HM165104	HM165074	HM165044	GenBank
AD847	BMOC 07-1119-005	Sylviidae	Sylvia curruca	Proctophyllodes clavatus	Ongtüstik Qazaqstan	KAZAKHSTAN	KU203161	HM165135	KU203025	HM165105	HM165075	HM165045	GenBank
AD734	BMOC 06-1119-001	Sylviidae	Sylvia borin	Proctophyllodes clavatus	Kaliningradskaya Oblast'	RUSSIA	KU203162	HM165136	JQ001207	HM165106	HM165076	HM165046	GenBank
AD995	BMOC 06-1119-011	Sylviidae	Sylvia atricapilla	Proctophyllodes sylviae	Kaliningradskaya Oblast'	RUSSIA	KU203163	HM165138	KU203026	KU202796	HM165078	HM165048	GenBank
AD1007	BMOC 07-1119-041	Cettiidae	Cettia cetti	Proctophyllodes cetti	Ongtüstik Qazaqstan	KAZAKHSTAN	KU203164	HM165137	KU203027	HM165107	HM165077	HM165047	GenBank
AD924	BMOC 07-0921-001	Fringillidae	Haemorhous mexicanus	Proctophyllodes sp. n. vegetans	Michigan	USA	KU203165	HM165139	KU203028	HM165109	HM165079	HM165049	GenBank
AD1636	BMOC 13-0420-002	Fringillidae	Uragus sibiricus	Proctophyllodes sp. n.	Primorskiy Kray	RUSSIA	KU203166	KU202872	KU203029	KU202797	KU202945	KU203285	GenBank
AD738	BMOC 06-1119-009	Fringillidae	Spinus spinus	Proctophyllodes spini	Kaliningradskaya Oblast'	RUSSIA	KU203167	HM165140	JQ001208	HM165110	HM165080	HM165050	GenBank
AD772	BMOC 06-1125-001	Fringillidae	Spinus tristis	Proctophyllodes spini	Michigan	USA	KU203168	HM165141	KU203030	HM165111	HM165081	HM165051	GenBank
AD1054	BMOC 07-1121-003	Fringillidae	Spinus pinus	Proctophyllodes spini	Michigan	USA	KU203169	HM165143	KU203031	HM165113	HM165083	HM165053	GenBank
AD625	BMOC 06-0612-021	Sittidae	Sitta canadensis	Proctophyllodes canadensis	North Carolina	USA	KU203170	HM165144	JQ001209	HM165114	HM165084	HM165054	GenBank
AD859	BMOC 07-1119-023	Passeridae	Passer hispaniolensis	Proctophyllodes aff. troncatus	Ongtüstik Qazaqstan	KAZAKHSTAN	KU203171	HM165145	KU203032	HM165115	HM165085	HM165055	GenBank
AD970	BMOC 07-0409-001	Passeridae	Passer domesticus	Proctophyllodes troncatus	Michigan	USA	KU203172	HM165146	KU203033	HM165116	HM165086	HM165056	GenBank
AD866	BMOC 07-1015-086	Fringillidae	Chloris chloris	Proctophyllodes pinnatus	Ongtüstik Qazaqstan	KAZAKHSTAN	KU203173	HM165147	KU203034	HM165117	HM165087	HM165057	GenBank
AD873	BMOC 07-1015-107	Fringillidae	Carduelis cannabina	Proctophyllodes pinnatus	Ongtüstik Qazaqstan	KAZAKHSTAN	KU203174	HM165148	KU203035	HM165118	HM165088	HM165058	GenBank
AD1128	BMOC 08-0608-001	Fringillidae	Chloris sinica	Proctophyllodes pinnatus	Primorskiy Kray	RUSSIA	KU203175	HM165149	KU203036	HM165119	HM165089	HM165059	GenBank
AD815	BMOC 07-1015-070	Emberizidae	Emberiza leucocephalos	Proctophyllodes ciae	Ongtüstik Qazaqstan	KAZAKHSTAN	KU203176	HM165150	KU203037	HM165120	HM165090	HM165060	GenBank
AD996	BMOC 06-1119-014	Emberizidae	Emberiza citrinella	Proctophyllodes ciae	Kaliningradskaya Oblast'	RUSSIA	KU203177	HM165151	KU203038	HM165121	HM165091	HM165061	GenBank
AD998	BMOC 06-1119-039	Fringillidae	Loxia curvirostra	Proctophyllodes neopinnatus	Kaliningradskaya Oblast'	RUSSIA	KU203178	HM165152	KU203039	HM165122	KU202946	HM165062	GenBank
AD1261	BMOC 08-0124-001	Laniidae	Lanius excubitor	Proctophyllodes ludovicianus	Michigan	USA	KU203179	HM165153	KU203040	HM165123	HM165093	HM165063	GenBank
AD1002	BMOC 06-1119-255	Emberizidae	Emberiza schoeniclus	Proctophyllodes schoenicli	Kaliningradskaya Oblast'	RUSSIA	KU203180	HM165154	KU203041	HM165124	HM165094	HM165064	GenBank
AD821	BMOC 06-1119-054	Locustellidae	Locustella naevia	Proctophyllodes locustellae	Kaliningradskaya Oblast'	RUSSIA	KU203181	KU202873	KU203042	KU202798	KU202947	KU203286	GenBank
AD1659	BMOC 13-0810-006	Laniidae	Lanius collurio	Proctophyllodes leptocaulus	Kaliningradskaya Oblast'	RUSSIA	KU203182	KU202874	KU203043	KU202799	KU202948	KU203287	GenBank
AD1201	BMOC 08-0515-128	Troglodytidae	Thryophilus sinaloa	Proctophyllodes troglodytes	Jalisco	MEXICO	KU203183	KU202875	KU203044	KU202800	KU202949	KU203288	GenBank
AD961	BMOC 07-0604-003	Turdidae	Turdus migratorius	Proctophyllodes aff. musicus	Michigan	USA	KU203184	KU202876	KU203045	KU202801	KU202950	KU203289	GenBank
AD584	BMOC 06-0502-001	Turdidae	Turdus migratorius	Proctophyllodes aff. musicus	Michigan	USA	KU203185	KU202877	KU203046	KU202802	KU202951	KU203290	GenBank
AD1001	BMOC 06-1119-172	Turdidae	Turdus philomelos	Proctophyllodes musicus	Kaliningradskaya Oblast'	RUSSIA	KU203186	KU202878	KU203047	KU202803	KU202952	KU203291	GenBank
AD1655	BMOC 13-0810-002	Muscicapidae	Saxicola rubetra	Proctophyllodes hipposideros	Kaliningradskaya Oblast'	RUSSIA	KU203187	KU202879	KU203048	KU202804	KU202953	KU203292	GenBank
AD1026	BMOC 07-1119-062	Turdidae	Turdus viscivorus	Proctophyllodes tenericaulus	Ongtüstik Qazaqstan	KAZAKHSTAN	KU203188	KU202880	KU203049	KU202805	KU202954	KU203293	GenBank
AD830	BMOC 07-0815-045	Corvidae	Perisoreus infaustus	Proctophyllodes sp. n. aff. picae	Irkutskaya Oblast'	RUSSIA	KU203189	KU202881	KU203050	KU202806	KU202955	KU203294	GenBank
AD1463	BMOC 12-0128-010	Corvidae	Cyanopica cyanus	Proctophyllodes sp. n. aff. picae	Primorskiy Kray	RUSSIA	KU203190	KU202882	KU203051	KU202807	KU202956	KU203295	GenBank
AD786	BMOC 06-1129-020	Tyrannidae	Empidonax minimus	Proctophyllodes empidonicis	North Carolina	USA	KU203191	KU202883	KU203052	KU202808	KU202957	KU203296	GenBank
AD1000	BMOC 06-1119-140	Muscicapidae	Muscicapa striata	Proctophyllodes acanthicaulus	Kaliningradskaya Oblast'	RUSSIA	KU203192	KU202884	KU203053	KU202809	KU202958	KU203297	GenBank
AD696	BMOC 05-0915-001	Turdidae	Catharus ustulatus	Proctophyllodes hylocichlae	Michigan	USA	KU203193	KU202885	KU203054	KU202810	KU202959	KU203298	GenBank
AD681	BMOC 05-0510-001	Mimidae	Dumetella carolinensis	Proctophyllodes apanaskevichi	Michigan	USA	KU203194	JQ001518	JQ001210	JQ000896	JQ000598	JQ000290	GenBank
AD566	BMOC 06-0416-001	Mimidae	Toxostoma rufum	Proctophyllodes gallowayi	Michigan	USA	KU203195	KU202886	KU203055	KU202811	KU202960	KU203299	GenBank
AD1036	BMOC 06-0612-027	Paridae	Poecile carolinensis	Proctophyllodes sp. n. aff. ateri	North Carolina	USA	KU203196	KU202887	KU203056	KU202812	KU202961	KU203300	GenBank
AD824	BMOC 06-1119-122	Paridae	Periparus ater	Proctophyllodes ateri	Kaliningradskaya Oblast'	RUSSIA	KU203197	KU202888	KU203057	KU202813	KU202962	JQ000292	GenBank
AD1134	BMOC 08-0608-007	Paridae	Parus minor	Proctophyllodes stylifer	Primorskiy Kray	RUSSIA	KU203198	KU202889	KU203058	KU202814	KU202963	KU203301	GenBank
AD737	BMOC 06-1119-004	Paridae	Poecile palustris	Proctophyllodes stylifer	Kaliningradskaya Oblast'	RUSSIA	KU203199	JQ001519	JQ001211	JQ000897	JQ000599	JQ000291	GenBank
AD1465	BMOC 12-0128-015	Troglodytidae	Troglodytes troglodytes	Proctophyllodes microstylifer	Kaliningradskaya Oblast'	RUSSIA	KU203200	KU202890	KU203059	KU202815	KU202964	KU203302	GenBank
AD769	BMOC 06-1026-001	Regulidae	Regulus satrapa	Proctophyllodes reguli	Michigan	USA	KU203201	JQ001520	JQ001212	JQ000898	JQ000600	JQ000292	GenBank
AD736	BMOC 06-1119-003	Muscicapidae	Phoenicurus phoenicurus	Proctophyllodes mesocaulus	Kaliningradskaya Oblast'	RUSSIA	KU203202	JQ001521	JQ001213	JQ000899	JQ000601	JQ000293	GenBank
AD1654	BMOC 13-0810-001	Muscicapidae	Phoenicurus phoenicurus	Proctophyllodes mesocaulus	Kaliningradskaya Oblast'	RUSSIA	KU203203	KU202891	KU203060	KU202816	KU202965	KU203303	GenBank
AD1635	BMOC 13-0420-001	Fringillidae	Pyrrhula pyrrhula griseiventris	Proctophyllodes simillimus	Primorskiy Kray	RUSSIA	KU203204	KU202892	KU203061	KU202817	KU202966	KU203304	GenBank
AD741	BMOC 06-1119-036	Fringillidae	Fringilla coelebs	Monojoubertia microphylla	Kaliningradskaya Oblast'	RUSSIA	KU203205	JQ001522	JQ001214	JQ000900	JQ000602	JQ000294	GenBank
AD825	BMOC 06-1119-129	Fringillidae	Fringilla montifringilla	Monojoubertia hemiphylla	Kaliningradskaya Oblast'	RUSSIA	KU203206	JQ001523	JQ001215	JQ000901	JQ000603	JQ000295	GenBank
AD1238	BMOC 08-0515-318	Furnariidae	Dendrocolaptes certhia	Platyacarus dontocoronius probably	Veracruz	MEXICO	KU203207	JQ001524	JQ001216	JQ000902	JQ000604	JQ000296	GenBank
AD1155	BMOC 08-0515-088	Furnariidae	Xiphorhynchus flavigaster eburneirostris	Platyacarus sp. n. aff. sittasomi	Veracruz	MEXICO	KU203208	JQ001525	JQ001217	JQ000903	JQ000605	JQ000297	GenBank
AD1237	BMOC 08-0515-304	Tyrannidae	Myiarchus tuberculifer	Anisophyllodes sp. n.	Veracruz	MEXICO	KU203209	JQ001526	JQ001218	JQ000904	JQ000606	JQ000298	GenBank
AD1194	BMOC 08-0515-157	Tyrannidae	Myiarchus nuttingi	Nycteridocaulus lamellus	Jalisco	MEXICO	KU203210	JQ001527	JQ001219	JQ000905	JQ000607	JQ000299	GenBank
AD1212	BMOC 08-0515-158	Tyrannidae	Myiozetetes similis	Nycteridocaulus sp. n. aff. lamellus	Jalisco	MEXICO	KU203211	JQ001528	JQ001220	JQ000906	JQ000608	JQ000300	GenBank
AD1243	BMOC 08-0515-395	Tyrannidae	Empidonax sp2 flaviventris probably	Nycteridocaulus sp. n.	Veracruz	MEXICO	KU203212	JQ001529	JQ001221	JQ000907	JQ000609	JQ000301	GenBank
AD1176	BMOC 08-0515-108	Tyrannidae	Platyrinchus cancrominus	Nycteridocaulus sp. n.	Veracruz	MEXICO	KU203213	JQ001530	JQ001222	JQ000908	JQ000610	JQ000302	GenBank
AD1233	BMOC 08-0515-262	Tyrannidae	Empidonax sp. 1	Anisophyllodes sp. n. aff. elaeniae	Veracruz	MEXICO	KU203214	JQ001531	JQ001223	JQ000909	JQ000611	JQ000303	GenBank
AD1179	BMOC 08-0515-114	Tyrannidae	Pitangus sulphuratus	Anisophyllodes sp. n.	Veracruz	MEXICO	KU203215	JQ001532	JQ001224	JQ000910	JQ000612	JQ000304	GenBank
AD1139	BMOC 08-0515-006	Tyrannidae	Mionectes oleagineus	Anisophyllodes pipromorphae	Veracruz	MEXICO	KU203216	JQ001543	JQ001235	JQ000921	JQ000623	JQ000315	GenBank
AD617	BMOC 03-0811-005	Muscicapidae	Cossypha natalensis	Montesauria leioplax	Kigoma Region	TANZANIA	KU203217	JQ001533	JQ001225	JQ000911	JQ000613	JQ000305	GenBank
AD755	BMOC 06-1119-138	Alaudidae	Lullula arborea	Alaudicola bureschi	Kaliningradskaya Oblast'	RUSSIA	KU203218	JQ001534	JQ001226	JQ000912	JQ000614	JQ000306	GenBank
AD760	BMOC 06-1119-228	Hirundinidae	Hirundo rustica	Pterodectes rutilus	Kaliningradskaya Oblast'	RUSSIA	KU203219	KU202893	KU203062	KU202818	KU202967	KU203305	GenBank
AD1046	BMOC 06-0612-066	Parulidae	Setophaga pensylvanica	Amerodectes sp. n. aff. geothlypis	North Carolina	USA	KU203220	JQ001535	KU203063	JQ000913	JQ000615	JQ000307	GenBank
AD1174	BMOC 08-0515-104	Icteridae	Psarocolius montezuma	Amerodectes gracilis	Veracruz	MEXICO	KU203221	JQ001536	JQ001228	JQ000914	JQ000616	JQ000308	GenBank
AD680	BMOC 05-0510-001	Mimidae	Dumetella carolinensis	Amerodectes dumetellae	Michigan	USA	KU203222	JQ001537	JQ001229	JQ000915	JQ000617	JQ000309	GenBank
AD1203	BMOC 08-0515-143	Vireonidae	Vireo hypochryseus	Amerodectes sp. n.	Jalisco	MEXICO	KU203223	KU202894	KU203064	KU202819	KU202968	KU203306	GenBank
AD1040	BMOC 06-0612-025	Tyrannidae	Empidonax minimus	Amerodectes sp. n. aff. caribaeus	North Carolina	USA	KU203224	KU202895	KU203065	KU202820	KU202969	KU203307	GenBank
AD1211	BMOC 08-0515-158	Tyrannidae	Myiozetetes similis	Amerodectes sp. n.	Jalisco	MEXICO	KU203225	KU202896	KU203066	KU202821	KU202970	KU203308	GenBank
AD1181	BMOC 08-0515-114	Tyrannidae	Pitangus sulphuratus	Amerodectes sp. n. aff. atyeoi	Veracruz	MEXICO	KU203226	KU202897	KU203067	KU202822	KU202971	KU203309	GenBank
AD1195	BMOC 08-0515-157	Tyrannidae	Myiarchus nuttingi	Tyrannidectes berlai	Jalisco	MEXICO	KU203227	JQ001538	JQ001230	JQ000916	JQ000618	JQ000310	GenBank
AD1032	BMOC 07-1229-004	Turdidae	Catharus fuscescens	Amerodectes sp. n. aff. turdinus and plumbeus	Illinois	USA	KU203228	KU202898	KU203068	KU202823	KU202972	KU203310	GenBank
AD1049	BMOC 06-0612-068	Turdidae	Hylocichla mustelina	Amerodectes sp. n. aff. plumbeus	North Carolina	USA	KU203229	KU202899	KU203069	KU202824	KU202973	KU203311	GenBank
AD648	BMOC 03-0812-001	Pellorneidae	Illadopsis fulvescens	Montesauria sp. n. macronous-group	Kigoma Region	TANZANIA	KU203230	JQ001539	JQ001231	JQ000917	JQ000619	JQ000311	GenBank
AD556	BMOC 06-0416-001	Mimidae	Toxostoma rufum	Metapterodectes toxostomae	Michigan	USA	KU203231	JQ001540	JQ001232	JQ000918	JQ000620	JQ000312	GenBank
AD1213	BMOC 08-0515-156	Trochilidae	Amazilia rutila	Xynonodectes sp. n.	Jalisco	MEXICO	KU203232	JQ001541	JQ001233	JQ000919	JQ000621	JQ000313	GenBank
AD1146	BMOC 08-0515-066	Trochilidae	Amazilia candida	Xynonodectes sp. n.	Veracruz	MEXICO	KU203233	JQ001542	JQ001234	JQ000920	JQ000622	JQ000314	GenBank
AD1138	BMOC 08-0515-515	Trochilidae	Amazilia rutila	Trochilodectes buconvexus	Jalisco	MEXICO	KU203234	JQ001544	JQ001236	JQ000922	JQ000624	JQ000316	GenBank
AD1236	BMOC 08-0515-286	Trochilidae	Phaethornis superciliosus	Trochilodectes bicuspidus	Veracruz	MEXICO	KU203235	JQ001545	JQ001237	JQ000923	JQ000625	JQ000317	GenBank
AD1145	BMOC 08-0515-066	Trochilidae	Amazilia candida	Toxerodectes sp. n.	Veracruz	MEXICO	KU203236	JQ001546	JQ001238	JQ000924	JQ000626	JQ000318	GenBank
AD1149	BMOC 08-0515-082	Trochilidae	Phaethornis superciliosus	Allodectes wetmori	Veracruz	MEXICO	KU203237	JQ001547	JQ001239	JQ000925	JQ000627	JQ000319	GenBank
AD1170	BMOC 08-0515-098	Trochilidae	Campylopterus excellens	Allodectes paulicaulus	Veracruz	MEXICO	KU203238	JQ001548	JQ001240	JQ000926	JQ000628	JQ000320	GenBank
AD1150	BMOC 08-0515-082	Trochilidae	Phaethornis superciliosus	Rhamphocaulus vachoni	Veracruz	MEXICO	KU203239	JQ001549	JQ001241	JQ000927	JQ000629	JQ000321	GenBank
AD1158	BMOC 08-0515-090	Trochilidae	Anthracothorax prevostii	Rhamphocaulus sp. n. aff. sinuatus	Veracruz	MEXICO	KU203240	KU202900	KU203070	KU202825	KU202974	KU203312	GenBank
AD1172	BMOC 08-0515-098	Trochilidae	Campylopterus excellens	Rhamphocaulus sinuatus	Veracruz	MEXICO	KU203241	KU202901	KU203071	KU202826	KU202975	KU203313	GenBank
