# Supplementary material for: Horizontal transmission maintains host specificity and codiversification of symbionts in a brood parasitic host
Source: Commun Biol. 2023 Nov 16;6:1171. doi: 10.1038/s42003-023-05535-1 (PMC10654585; doi:10.1038/s42003-023-05535-1)
Supplement: Supplementary file 6 — Supplementary Data 3 [file 42003_2023_5535_MOESM6_ESM.xlsx]

## Sheet: putative host table
Supplementary Data 3. Putative Molothrus bonariensis foster parent hosts based on the identity of their feather mites (Molothrus-alien only).
Molothrus' Code ID	Molothrus-alien mite Species	Possible Host Origin
(4) N. 42	Proctophyllodes sp. 4	Proctophyllodes sp.2 sensu Mena et al. 2020 (tentative identification)
SP-47 [F64117]	Proctophyllodes cf. thraupis	Thraupis sayaca
3 - N.43	Analges sp. 1	host cannot be determined
BMOC 88-1230-130	Trouessartia capensis	Zonotrichia capensis
Col. Yoshika 1	Trouessartia capensis	Zonotrichia capensis
FM 58299	Proctophyllodes sp. 5	probably Icteridae - Proctophyllodes sp. 1 sensu Mena et al. 2020
FM 58442	Proctophyllodes sp. 5	probably Icteridae - Proctophyllodes sp. 1 sensu Mena et al. 2020
Mb São Carlos	Proctophyllodes cf. thraupis	Thraupis sayaca
Mb São Carlos	Analges sp. 6	Thraupis sayaca
Mb São Carlos	Trouessartia aff. megaplax	Thraupis sayaca
MB-1	Proctophyllodes sp. 4	probably same species of P. sp.2 from Mena et al. 2020
MB-4 (N.21)	Proctophyllodes sp. 4	probably same species of P. sp.2 from Mena et al. 2020
MCN 1520	Proctophyllodes sp. 5	probably Icteridae - same species of P. sp. 1 from Mena et al. 2020
MCN 1520	Xolalgoides sp. 2	host cannot be determined
MCN 1607	Proctophyllodes sp. 5	probably Icteridae - same species of P. sp. 1 from Mena et al. 2020
MCN 1607	Trouessartia capensis	Zonotrichia capensis
MCN 1608	Trouessartia capensis	Zonotrichia capensis
MCN 1609	Proctophyllodes aff. atyeoi	probably Icteridae
MCN 1610	Proctophyllodes sp. 5	probably Icteridae - same species of P. sp. 1 from Mena et al. 2020
MCN 1610	Mesalgoides sp. 2	probably Zonotrichia capensis?
MCN 187	Mesalgoides sp. 2	probably Zonotrichia capensis?
MCN 187	Trouessartia capensis	Zonotrichia capensis
MCN 2005	Proctophyllodes sp. 4	probably same species of P. sp.2 from Mena et al. 2020
MCN 2007	Mesalgoides sp. 3	host cannot be determined
MCN 2007	Trouessartia capensis	Zonotrichia capensis
MCN 2044	Trouessartia capensis	Zonotrichia capensis
MCN 2926	Mesalgoides sp. 2	probably Zonotrichia capensis?
MCN 3038	Proctophyllodes carmenmirandae	Zonotrichia capensis
MCN 3341	Mesalgoides sp. 2	probably Zonotrichia capensis
MCP 157	Proctophyllodes sp. 5	probably Icteridae - same species of P. sp. 1 from Mena et al. 2020
MCP 157	Xolalgoides sp. 2	host cannot be determined
MCP 2926	Proctophyllodes carmenmirandae	Zonotrichia capensis
MCP 938	Proctophyllodes carmenmirandae	Zonotrichia capensis
MCP 938	Analges sp. 5	host cannot be determined
MCP 938	Trouessartia capensis	Zonotrichia capensis
MHNCI 2635	Mesalgoides sp. 2	probably Zonotrichia capensis?
MHNCI 3865	Mesalgoides sp. 2	probably Zonotrichia capensis?
MHNCI 5969	Xolalgoides sp. 2	host cannot be determined
MPEG 20701	Proctophyllodes aff. atyeoi	probably Icteridae
MPEG 21667	Proctophyllodes carmenmirandae	Zonotrichia capensis
MPEG 21877	Mesalgoides sp. 2	probably Zonotrichia capensis
MPEG 52288	Proctophyllodes aff. atyeoi	probably Icteridae
MPEG 63849	Proctophyllodes aff. atyeoi	probably Icteridae
MPEG 65662	Platyacarus sp.	host cannot be determined
MPEG 78128	Platyacarus sp.	host cannot be determined
MZUSP 14275	Mesalgoides sp. 3	host cannot be determined
MZUSP 15136	Mesalgoides sp. 2	probably Zonotrichia capensis?
MZUSP 17132	Mesalgoides sp. 3	host cannot be determined
MZUSP 27252	Mesalgoides sp. 2	probably Zonotrichia capensis?
MZUSP 27252	Trouessartia capensis	Zonotrichia capensis
MZUSP 30894	Xolalgoides sp. 2	host cannot be determined
MZUSP 3126	Proctophyllodes cf. thraupis	Thraupis sayaca
MZUSP 3126	Amerodectes bilineatus	Thraupis sayaca
MZUSP 3126	Mesalgoides sp. 2	probably Zonotrichia capensis?
MZUSP 53032	Trouessartia capensis	Zonotrichia capensis
MZUSP 63530	Mesalgoides sp. 3	host cannot be determined
MZUSP 63530	Trouessartia sp. 7	host cannot be determined
MZUSP 69174	Proctophyllodes sp. 16	host cannot be determined
MZUSP 69174	Trouessartia sp. 7	host cannot be determined
MZUSP 74542	Mesalgoides sp. 2	probably Zonotrichia capensis?
MZUSP 77611	Proctophyllodes sp. 16	host cannot be determined
MZUSP 77907	Analges ticotico	Zonotrichia capensis
MZUSP 77907	Trouessartia sp. 7	host cannot be determined
MZUSP 8503	Proctophyllodes carmenmirandae	Zonotrichia capensis
N.44	Analges sp. 1	host cannot be determined
SUD (sem id)	Proctophyllodes cf. thraupis	Thraupis sayaca
SUD (sem id)	Analges sp. 6	Thraupis sayaca
SUD (sem id)	Trouessartia aff. megaplax	Thraupis sayaca
SP-41 [G133439]	Trouessartia cf. sicaliae	Sicalis spp.
